# Supplementary material for: Four modifiable factors that mediate the effect of educational time on major depressive disorder risk: A network Mendelian randomization study
Source: PLoS One. 2023 Jul 12;18(7):e0288034. doi: 10.1371/journal.pone.0288034 (PMC10337944; doi:10.1371/journal.pone.0288034)
Supplement: S1 Table — (XLSX) [file pone.0288034.s002.xlsx]

## Sheet: Table S1
Table S1 Details of GWAS summary data
GWAS ID	Trait	Population	Sample size	Sex	Unit	Sd	PMID
ieu-a-1239	Years of schooling	European	766345	males and females		4.2 Yeasrs	30038396
ebi-a-GCST005232	Neuroticism	European	329821	males and females		NA	29255261
ieu-a-1188	Major Depressive Disorder	European	173005	males and females		NA	29700475
ukb-a-248	Body mass index (BMI)	European	336107	males and females		SD	NA
ukb-a-397	Qualifications: College or University degree	European	334070	males and females		SD	NA
ukb-b-7408	Average total household income before tax	European	397751	males and females		SD	NA
ukb-d-20116_0	Smoking status: Never	European	359706	males and females		NA	NA
