# Supplementary material for: Four modifiable factors that mediate the effect of educational time on major depressive disorder risk: A network Mendelian randomization study
Source: PLoS One. 2023 Jul 12;18(7):e0288034. doi: 10.1371/journal.pone.0288034 (PMC10337944; doi:10.1371/journal.pone.0288034)
Supplement: S2 Table — (XLSX) [file pone.0288034.s003.xlsx]

## Sheet: Table S2
Table S2 The detailed information on single-nucleotide polymorphisms for estimating the causal association between years of schooling and major depressive disorder
Exposure	Outcome	SNP	Effect_allele	Other_allele	Chromosome	Chr.Position	EAF	Beta	Beta.se	Sample.Size
Years of schooling	Major Depressive Disorder	rs10073890	G	A	5	124288028	0.7364	-0.01262	0.00196	766345
Years of schooling	Major Depressive Disorder	rs1008078	T	C	1	91189731	0.4099	-0.01738	0.00173	766345
Years of schooling	Major Depressive Disorder	rs10189857	G	A	2	60713235	0.4184	-0.01725	0.00171	766345
Years of schooling	Major Depressive Disorder	rs10191758	G	A	2	144263280	0.381	0.01631	0.00175	766345
Years of schooling	Major Depressive Disorder	rs10205801	A	G	2	233597196	0.5068	-0.01053	0.00171	766345
Years of schooling	Major Depressive Disorder	rs10215082	G	A	7	92657985	0.5612	0.01303	0.00172	766345
Years of schooling	Major Depressive Disorder	rs10240905	C	T	7	32263069	0.6684	0.01167	0.00177	766345
Years of schooling	Major Depressive Disorder	rs10456918	C	A	6	119233480	0.182	0.01485	0.00224	766345
Years of schooling	Major Depressive Disorder	rs10460095	A	G	18	22624708	0.5867	-0.01066	0.00171	766345
Years of schooling	Major Depressive Disorder	rs1051474	C	T	9	111881856	0.2738	0.01301	0.00188	766345
Years of schooling	Major Depressive Disorder	rs10765775	A	G	11	95656362	0.3963	0.01488	0.00176	766345
Years of schooling	Major Depressive Disorder	rs10798418	T	C	1	175839834	0.466	-0.00957	0.00173	766345
Years of schooling	Major Depressive Disorder	rs10856785	T	C	2	16650175	0.7296	-0.01132	0.00192	766345
Years of schooling	Major Depressive Disorder	rs10887801	T	G	10	90079714	0.4371	0.01087	0.00171	766345
Years of schooling	Major Depressive Disorder	rs10940921	G	T	5	30808645	0.5697	-0.01089	0.00177	766345
Years of schooling	Major Depressive Disorder	rs10994777	A	G	10	63233988	0.1395	0.0146	0.00232	766345
Years of schooling	Major Depressive Disorder	rs11023749	A	G	11	15889272	0.6701	0.01132	0.0018	766345
Years of schooling	Major Depressive Disorder	rs1105307	A	G	9	72046040	0.2449	-0.01173	0.00195	766345
Years of schooling	Major Depressive Disorder	rs1106090	A	G	2	58068741	0.6259	0.01173	0.00175	766345
Years of schooling	Major Depressive Disorder	rs11081529	C	T	18	75902735	0.2568	-0.01311	0.00186	766345
Years of schooling	Major Depressive Disorder	rs11123818	A	G	2	100867308	0.3946	0.02081	0.00175	766345
Years of schooling	Major Depressive Disorder	rs111821073	T	C	9	99084793	0.1633	0.01385	0.00237	766345
Years of schooling	Major Depressive Disorder	rs112687095	A	G	4	1777045	0.165	0.01325	0.00238	766345
Years of schooling	Major Depressive Disorder	rs113182709	A	G	8	143297485	0.02381	0.03225	0.00567	766345
Years of schooling	Major Depressive Disorder	rs113520408	A	G	7	128402782	0.2857	0.01304	0.00192	766345
Years of schooling	Major Depressive Disorder	rs113615161	T	C	7	114519339	0.1395	-0.01472	0.0025	766345
Years of schooling	Major Depressive Disorder	rs1143770	T	C	11	122017598	0.5918	0.01136	0.00172	766345
Years of schooling	Major Depressive Disorder	rs115454970	T	G	4	67091953	0.3044	-0.01185	0.00199	766345
Years of schooling	Major Depressive Disorder	rs11601122	G	A	11	72362718	0.1497	-0.01947	0.0023	766345
Years of schooling	Major Depressive Disorder	rs11620355	A	G	13	92044587	0.1156	0.01756	0.003	766345
Years of schooling	Major Depressive Disorder	rs11627087	G	A	14	57300708	0.08503	-0.01788	0.00325	766345
Years of schooling	Major Depressive Disorder	rs11635092	A	G	15	27234553	0.3639	-0.01231	0.00177	766345
Years of schooling	Major Depressive Disorder	rs11657342	A	G	17	79355294	0.3554	0.01404	0.00191	766345
Years of schooling	Major Depressive Disorder	rs11663602	A	C	18	77578191	0.2568	-0.01213	0.0019	766345
Years of schooling	Major Depressive Disorder	rs11678980	A	G	2	162101261	0.4456	-0.01744	0.00172	766345
Years of schooling	Major Depressive Disorder	rs11681861	G	T	2	29633087	0.1565	-0.01435	0.00259	766345
Years of schooling	Major Depressive Disorder	rs11694904	T	C	2	180925445	0.3384	0.01215	0.00185	766345
Years of schooling	Major Depressive Disorder	rs11732657	A	G	4	172427073	0.7007	-0.01274	0.00197	766345
Years of schooling	Major Depressive Disorder	rs117468730	A	G	16	10205467	0.0119	-0.03521	0.00597	766345
Years of schooling	Major Depressive Disorder	rs11752914	C	T	6	155910988	0.1973	-0.01208	0.00216	766345
Years of schooling	Major Depressive Disorder	rs11772580	T	G	7	100101648	0.2534	-0.01199	0.00201	766345
Years of schooling	Major Depressive Disorder	rs11871429	G	A	17	42920929	0.2041	-0.01425	0.00202	766345
Years of schooling	Major Depressive Disorder	rs12028010	C	T	1	41764471	0.2228	-0.01696	0.00202	766345
Years of schooling	Major Depressive Disorder	rs12375949	C	T	9	124617900	0.5697	0.01447	0.00172	766345
Years of schooling	Major Depressive Disorder	rs12468040	G	T	2	44854981	0.6037	-0.01432	0.00175	766345
Years of schooling	Major Depressive Disorder	rs12503522	T	C	4	94543233	0.2483	-0.01125	0.00188	766345
Years of schooling	Major Depressive Disorder	rs12519073	T	C	5	136776762	0.2381	-0.01221	0.00202	766345
Years of schooling	Major Depressive Disorder	rs12574281	C	A	11	131205421	0.3997	0.01077	0.00176	766345
Years of schooling	Major Depressive Disorder	rs12602286	T	G	17	19236954	0.8861	0.01701	0.00255	766345
Years of schooling	Major Depressive Disorder	rs12643771	T	C	4	140753103	0.3112	0.01518	0.00184	766345
Years of schooling	Major Depressive Disorder	rs12682775	C	T	9	135490491	0.2143	0.01187	0.00204	766345
Years of schooling	Major Depressive Disorder	rs12804787	G	A	11	133811072	0.06803	-0.01814	0.00327	766345
Years of schooling	Major Depressive Disorder	rs1291818	C	T	10	11132190	0.5153	-0.01085	0.0017	766345
Years of schooling	Major Depressive Disorder	rs12940014	C	T	17	17603317	0.5204	0.00936	0.0017	766345
Years of schooling	Major Depressive Disorder	rs13010566	C	A	2	125873208	0.5612	0.0106	0.0017	766345
Years of schooling	Major Depressive Disorder	rs13029509	A	G	2	215374209	0.4677	-0.01049	0.0017	766345
Years of schooling	Major Depressive Disorder	rs13090388	T	C	3	49391082	0.3095	0.02852	0.00184	766345
Years of schooling	Major Depressive Disorder	rs13141210	T	C	4	67891641	0.5085	0.01361	0.00172	766345
Years of schooling	Major Depressive Disorder	rs13145650	T	C	4	122963344	0.90816	-0.01918	0.00306	766345
Years of schooling	Major Depressive Disorder	rs1334297	A	G	13	58335375	0.784	0.02449	0.00192	766345
Years of schooling	Major Depressive Disorder	rs1363862	A	G	5	59670035	0.2602	-0.01171	0.00192	766345
Years of schooling	Major Depressive Disorder	rs1381247	C	T	17	2302387	0.2908	-0.01013	0.00182	766345
Years of schooling	Major Depressive Disorder	rs1391438	C	T	4	106151843	0.6854	-0.0167	0.00183	766345
Years of schooling	Major Depressive Disorder	rs1427298	T	C	2	145214421	0.4116	0.0102	0.00172	766345
Years of schooling	Major Depressive Disorder	rs1450782	G	T	4	112514407	0.602	-0.00945	0.00173	766345
Years of schooling	Major Depressive Disorder	rs152603	G	A	5	106774922	0.3861	0.01019	0.00177	766345
Years of schooling	Major Depressive Disorder	rs1558727	T	C	12	97680631	0.4847	-0.01069	0.0017	766345
Years of schooling	Major Depressive Disorder	rs1566085	T	G	8	142624527	0.5697	0.01645	0.00171	766345
Years of schooling	Major Depressive Disorder	rs1569092	A	G	1	74858724	0.182	0.01807	0.00234	766345
Years of schooling	Major Depressive Disorder	rs1584469	T	C	5	120101694	0.3112	-0.01303	0.00185	766345
Years of schooling	Major Depressive Disorder	rs1595973	T	C	4	65798787	0.5595	-0.01002	0.00173	766345
Years of schooling	Major Depressive Disorder	rs1618725	T	C	18	21126952	0.5204	0.01477	0.00174	766345
Years of schooling	Major Depressive Disorder	rs1671770	C	A	12	120946568	0.8061	-0.01342	0.00223	766345
Years of schooling	Major Depressive Disorder	rs16846463	G	A	2	142316255	0.1173	-0.02256	0.00283	766345
Years of schooling	Major Depressive Disorder	rs16854920	C	T	1	204966170	0.3554	0.01007	0.00181	766345
Years of schooling	Major Depressive Disorder	rs16995054	T	C	20	14811733	0.2007	-0.0139	0.00208	766345
Years of schooling	Major Depressive Disorder	rs17048855	A	G	3	8258174	0.3248	0.01184	0.00179	766345
Years of schooling	Major Depressive Disorder	rs17110109	C	T	12	54668908	0.3776	0.01023	0.00175	766345
Years of schooling	Major Depressive Disorder	rs17126938	C	T	10	111761351	0.1207	0.01536	0.0025	766345
Years of schooling	Major Depressive Disorder	rs17425572	G	A	9	88006338	0.5425	-0.01224	0.0017	766345
Years of schooling	Major Depressive Disorder	rs17489649	G	A	5	109156184	0.3265	-0.0139	0.00181	766345
Years of schooling	Major Depressive Disorder	rs17551064	G	A	7	49869771	0.1599	-0.01493	0.0023	766345
Years of schooling	Major Depressive Disorder	rs17563464	A	C	5	26913774	0.2041	-0.01477	0.00212	766345
Years of schooling	Major Depressive Disorder	rs17565975	A	G	11	111586950	0.5306	-0.01142	0.00171	766345
Years of schooling	Major Depressive Disorder	rs17598675	C	T	4	176647637	0.5187	0.01199	0.0017	766345
Years of schooling	Major Depressive Disorder	rs176218	T	G	14	29600506	0.2007	0.01883	0.00215	766345
Years of schooling	Major Depressive Disorder	rs1827540	G	A	5	63001049	0.466	-0.0106	0.0017	766345
Years of schooling	Major Depressive Disorder	rs1866823	A	G	8	57436577	0.551	0.01009	0.00171	766345
Years of schooling	Major Depressive Disorder	rs192436652	T	C	19	54960747	0.02211	-0.03497	0.00545	766345
Years of schooling	Major Depressive Disorder	rs1925576	G	A	10	68689083	0.4422	0.00997	0.00171	766345
Years of schooling	Major Depressive Disorder	rs1947114	G	A	2	166180772	0.2551	0.01071	0.00192	766345
Years of schooling	Major Depressive Disorder	rs1964927	G	A	21	42653237	0.6378	-0.01423	0.00177	766345
Years of schooling	Major Depressive Disorder	rs2052285	A	G	16	51188432	0.5765	0.01123	0.00175	766345
Years of schooling	Major Depressive Disorder	rs2067854	A	G	14	72425819	0.182	0.01477	0.00209	766345
Years of schooling	Major Depressive Disorder	rs2179152	C	T	6	26325888	0.6429	0.01455	0.00176	766345
Years of schooling	Major Depressive Disorder	rs2182505	C	T	6	51653864	0.7364	-0.01086	0.00192	766345
Years of schooling	Major Depressive Disorder	rs225291	G	A	17	33927126	0.8027	-0.01205	0.00214	766345
Years of schooling	Major Depressive Disorder	rs2256965	G	A	6	31555130	0.5425	-0.01128	0.00176	766345
Years of schooling	Major Depressive Disorder	rs2283076	G	A	7	126478190	0.2143	-0.01143	0.00204	766345
Years of schooling	Major Depressive Disorder	rs2287838	A	G	19	9959014	0.534	-0.01152	0.00171	766345
Years of schooling	Major Depressive Disorder	rs2302761	T	C	17	7358520	0.1905	0.01354	0.00209	766345
Years of schooling	Major Depressive Disorder	rs2347526	C	T	4	159853577	0.6378	0.01395	0.00179	766345
Years of schooling	Major Depressive Disorder	rs242093	A	G	14	69481343	0.5476	-0.01031	0.00172	766345
Years of schooling	Major Depressive Disorder	rs2554835	A	G	18	74141190	0.398	0.00974	0.00175	766345
Years of schooling	Major Depressive Disorder	rs2570497	T	C	2	104441546	0.6735	-0.01233	0.00177	766345
Years of schooling	Major Depressive Disorder	rs2725370	C	T	8	30852826	0.7109	0.01536	0.00187	766345
Years of schooling	Major Depressive Disorder	rs277828	A	C	13	109693885	0.2568	-0.01091	0.00196	766345
Years of schooling	Major Depressive Disorder	rs2787101	T	C	14	30105121	0.6173	0.00968	0.00174	766345
Years of schooling	Major Depressive Disorder	rs2819336	C	T	1	44015809	0.6616	-0.01828	0.00177	766345
Years of schooling	Major Depressive Disorder	rs2820314	C	A	1	201872209	0.3163	-0.011	0.0018	766345
Years of schooling	Major Depressive Disorder	rs28513670	G	A	15	65982677	0.1531	0.01477	0.00225	766345
Years of schooling	Major Depressive Disorder	rs2885198	G	A	3	143636421	0.5017	-0.01025	0.0017	766345
Years of schooling	Major Depressive Disorder	rs2901616	A	G	1	72122959	0.517	0.00941	0.00171	766345
Years of schooling	Major Depressive Disorder	rs2905426	T	G	19	19478022	0.6446	0.01037	0.00181	766345
Years of schooling	Major Depressive Disorder	rs2971970	G	T	7	133643778	0.7721	0.01654	0.00207	766345
Years of schooling	Major Depressive Disorder	rs2998315	G	A	14	85032707	0.5782	0.01269	0.00171	766345
Years of schooling	Major Depressive Disorder	rs3013014	A	G	10	12396699	0.6105	-0.01024	0.00172	766345
Years of schooling	Major Depressive Disorder	rs301800	C	T	1	8490603	0.8197	-0.01516	0.00224	766345
Years of schooling	Major Depressive Disorder	rs3026996	C	A	1	159167290	0.284	-0.01537	0.00199	766345
Years of schooling	Major Depressive Disorder	rs31940	A	G	5	11476812	0.1344	0.01548	0.00246	766345
Years of schooling	Major Depressive Disorder	rs337637	A	G	4	38604470	0.3367	0.01123	0.00177	766345
Years of schooling	Major Depressive Disorder	rs34394051	G	A	1	6853091	0.1599	0.01392	0.0024	766345
Years of schooling	Major Depressive Disorder	rs34485537	T	C	16	83608924	0.3895	0.01075	0.00173	766345
Years of schooling	Major Depressive Disorder	rs35039375	G	A	1	171516863	0.09354	-0.01983	0.00293	766345
Years of schooling	Major Depressive Disorder	rs35309068	G	T	12	14535908	0.466	0.01321	0.00171	766345
Years of schooling	Major Depressive Disorder	rs35316276	T	C	16	67850700	0.2942	0.01173	0.00194	766345
Years of schooling	Major Depressive Disorder	rs35417702	T	C	7	71739916	0.5765	-0.01445	0.0017	766345
Years of schooling	Major Depressive Disorder	rs35475880	T	G	3	168853348	0.1837	-0.01511	0.00208	766345
Years of schooling	Major Depressive Disorder	rs36083520	C	T	4	23715876	0.1667	0.01629	0.00223	766345
Years of schooling	Major Depressive Disorder	rs36119825	A	G	7	48820536	0.4694	0.01063	0.00171	766345
Years of schooling	Major Depressive Disorder	rs363096	C	T	4	3180021	0.5748	0.01363	0.00172	766345
Years of schooling	Major Depressive Disorder	rs3788556	C	T	22	39972162	0.5408	-0.01138	0.00171	766345
Years of schooling	Major Depressive Disorder	rs3809634	G	A	16	53538157	0.335	0.01058	0.00185	766345
Years of schooling	Major Depressive Disorder	rs3890802	A	G	5	152081927	0.2687	-0.01133	0.00191	766345
Years of schooling	Major Depressive Disorder	rs3897821	G	A	1	243420388	0.3503	-0.01502	0.0018	766345
Years of schooling	Major Depressive Disorder	rs4073894	A	G	7	104466964	0.1769	0.01524	0.00211	766345
Years of schooling	Major Depressive Disorder	rs4328757	T	C	3	36938180	0.6514	0.01067	0.00174	766345
Years of schooling	Major Depressive Disorder	rs4352658	T	C	6	88279872	0.09014	-0.0212	0.00308	766345
Years of schooling	Major Depressive Disorder	rs4369924	A	G	20	41954383	0.1684	0.01362	0.00234	766345
Years of schooling	Major Depressive Disorder	rs4382592	G	T	9	134870755	0.699	0.01636	0.00185	766345
Years of schooling	Major Depressive Disorder	rs4384309	A	G	10	133110596	0.4796	0.0109	0.00172	766345
Years of schooling	Major Depressive Disorder	rs4392737	G	A	6	145110726	0.3827	-0.0097	0.00173	766345
Years of schooling	Major Depressive Disorder	rs4442732	G	A	14	61025617	0.5969	-0.01063	0.00176	766345
Years of schooling	Major Depressive Disorder	rs4667025	A	G	2	186150287	0.3878	0.00957	0.00174	766345
Years of schooling	Major Depressive Disorder	rs4700393	G	A	5	60098267	0.5289	0.02086	0.0017	766345
Years of schooling	Major Depressive Disorder	rs4726070	A	G	7	151328218	0.6207	0.01251	0.00174	766345
Years of schooling	Major Depressive Disorder	rs4778058	C	T	15	93456069	0.5221	0.01017	0.0017	766345
Years of schooling	Major Depressive Disorder	rs4787457	G	A	16	28555400	0.3146	-0.01741	0.00176	766345
Years of schooling	Major Depressive Disorder	rs4810227	A	G	20	59841800	0.6344	0.01272	0.00175	766345
Years of schooling	Major Depressive Disorder	rs4839155	G	T	1	112161489	0.25	-0.01251	0.002	766345
Years of schooling	Major Depressive Disorder	rs4846724	A	G	1	221967817	0.4915	0.01018	0.0017	766345
Years of schooling	Major Depressive Disorder	rs4888746	G	A	16	78172252	0.3776	-0.00952	0.00174	766345
Years of schooling	Major Depressive Disorder	rs4904523	A	G	14	89723630	0.4592	-0.00936	0.0017	766345
Years of schooling	Major Depressive Disorder	rs4945424	A	C	11	80305937	0.415	-0.00992	0.00171	766345
Years of schooling	Major Depressive Disorder	rs4964046	G	A	12	27305310	0.335	0.01053	0.00178	766345
Years of schooling	Major Depressive Disorder	rs4972400	A	G	2	174171884	0.352	0.01156	0.00181	766345
Years of schooling	Major Depressive Disorder	rs4984541	G	A	15	96911139	0.2415	0.01233	0.00207	766345
Years of schooling	Major Depressive Disorder	rs535307	G	A	7	105345398	0.6769	-0.01004	0.00184	766345
Years of schooling	Major Depressive Disorder	rs56391344	A	G	15	78006899	0.2381	0.01571	0.00197	766345
Years of schooling	Major Depressive Disorder	rs575113	A	G	1	110046373	0.2772	0.01285	0.00186	766345
Years of schooling	Major Depressive Disorder	rs59123361	A	G	1	110766454	0.1054	-0.02094	0.00291	766345
Years of schooling	Major Depressive Disorder	rs6122735	T	C	20	47523732	0.4133	0.0105	0.00174	766345
Years of schooling	Major Depressive Disorder	rs6123924	G	A	20	58219764	0.1599	-0.01528	0.00235	766345
Years of schooling	Major Depressive Disorder	rs613872	T	G	18	53210302	0.8282	-0.0175	0.00227	766345
Years of schooling	Major Depressive Disorder	rs62097985	T	C	18	50810675	0.4116	-0.01288	0.00172	766345
Years of schooling	Major Depressive Disorder	rs62157915	C	T	2	98897183	0.05952	0.02091	0.00348	766345
Years of schooling	Major Depressive Disorder	rs62183776	T	C	2	172858117	0.1905	-0.01308	0.00217	766345
Years of schooling	Major Depressive Disorder	rs62184480	T	C	2	212654200	0.2449	-0.01528	0.00191	766345
Years of schooling	Major Depressive Disorder	rs622169	T	C	1	244437407	0.4677	0.00999	0.00178	766345
Years of schooling	Major Depressive Disorder	rs62439690	A	G	7	21417556	0.267	-0.01087	0.00194	766345
Years of schooling	Major Depressive Disorder	rs62444881	T	C	7	2052318	0.1905	0.01815	0.00217	766345
Years of schooling	Major Depressive Disorder	rs6493265	T	C	15	47513253	0.3895	-0.01385	0.00174	766345
Years of schooling	Major Depressive Disorder	rs6513959	G	A	20	43620856	0.2789	-0.01177	0.00185	766345
Years of schooling	Major Depressive Disorder	rs6557171	C	T	6	152234593	0.7245	0.01567	0.00181	766345
Years of schooling	Major Depressive Disorder	rs66568921	G	T	3	85672018	0.3639	0.01565	0.00182	766345
Years of schooling	Major Depressive Disorder	rs6731373	A	G	2	68503044	0.3367	-0.01256	0.00181	766345
Years of schooling	Major Depressive Disorder	rs67885444	T	C	8	28678973	0.1718	0.01406	0.00232	766345
Years of schooling	Major Depressive Disorder	rs67890737	A	C	2	228984644	0.3265	-0.01141	0.00179	766345
Years of schooling	Major Depressive Disorder	rs6803651	T	G	3	64431730	0.415	0.01131	0.00172	766345
Years of schooling	Major Depressive Disorder	rs6805241	C	T	3	116532683	0.1973	-0.01413	0.00203	766345
Years of schooling	Major Depressive Disorder	rs6938002	A	G	6	37526024	0.3963	-0.01008	0.00173	766345
Years of schooling	Major Depressive Disorder	rs6959891	G	A	7	54714000	0.2959	-0.01136	0.00189	766345
Years of schooling	Major Depressive Disorder	rs7012546	T	C	8	105067737	0.4201	0.01009	0.00172	766345
Years of schooling	Major Depressive Disorder	rs702606	C	T	5	53167117	0.1701	-0.01427	0.0025	766345
Years of schooling	Major Depressive Disorder	rs7031698	C	T	9	82441486	0.7755	0.01248	0.00206	766345
Years of schooling	Major Depressive Disorder	rs710629	A	G	12	67697856	0.6565	0.01053	0.00177	766345
Years of schooling	Major Depressive Disorder	rs71646142	T	C	1	212369228	0.1735	0.01286	0.00217	766345
Years of schooling	Major Depressive Disorder	rs7233920	A	G	18	37416318	0.216	-0.01315	0.00202	766345
Years of schooling	Major Depressive Disorder	rs7257460	C	T	19	30746753	0.2704	-0.01145	0.00189	766345
Years of schooling	Major Depressive Disorder	rs72807818	A	G	2	51819019	0.1241	0.01915	0.00252	766345
Years of schooling	Major Depressive Disorder	rs72828517	C	T	6	19036035	0.1412	0.01836	0.00224	766345
Years of schooling	Major Depressive Disorder	rs72840994	G	T	10	87124801	0.182	0.01247	0.00216	766345
Years of schooling	Major Depressive Disorder	rs730384	A	G	14	74889870	0.4558	0.01016	0.00171	766345
Years of schooling	Major Depressive Disorder	rs7321274	G	A	13	69146186	0.1956	-0.01275	0.00211	766345
Years of schooling	Major Depressive Disorder	rs73301698	A	G	12	15539771	0.2262	-0.01291	0.00208	766345
Years of schooling	Major Depressive Disorder	rs7332724	T	C	13	91629272	0.2619	-0.01149	0.00189	766345
Years of schooling	Major Depressive Disorder	rs73344830	G	A	10	103816828	0.602	-0.0172	0.00172	766345
Years of schooling	Major Depressive Disorder	rs736282	C	T	14	94287860	0.5153	-0.01082	0.0017	766345
Years of schooling	Major Depressive Disorder	rs73874335	T	C	3	157933483	0.05952	-0.0199	0.00361	766345
Years of schooling	Major Depressive Disorder	rs743316	C	T	21	35252696	0.182	-0.01185	0.00208	766345
Years of schooling	Major Depressive Disorder	rs74643044	C	T	5	102535528	0.02721	0.02323	0.00386	766345
Years of schooling	Major Depressive Disorder	rs74701752	T	G	1	20875676	0.09524	0.01591	0.00285	766345
Years of schooling	Major Depressive Disorder	rs7481514	G	A	11	131291963	0.665	0.01072	0.00178	766345
Years of schooling	Major Depressive Disorder	rs74998289	G	T	17	43913558	0.2398	-0.01821	0.00213	766345
Years of schooling	Major Depressive Disorder	rs7594904	C	T	2	101184651	0.4184	0.00969	0.00173	766345
Years of schooling	Major Depressive Disorder	rs7603132	A	G	2	4951548	0.1548	0.01317	0.00215	766345
Years of schooling	Major Depressive Disorder	rs76076331	T	C	2	10977585	0.131	0.01873	0.00248	766345
Years of schooling	Major Depressive Disorder	rs7650602	C	T	3	141147414	0.4286	0.00939	0.00171	766345
Years of schooling	Major Depressive Disorder	rs76608582	A	C	19	4474725	0.04082	0.02798	0.00445	766345
Years of schooling	Major Depressive Disorder	rs77025239	A	G	3	180734185	0.1088	-0.01422	0.00234	766345
Years of schooling	Major Depressive Disorder	rs77128898	T	C	11	61313525	0.02211	-0.02769	0.00482	766345
Years of schooling	Major Depressive Disorder	rs77702622	A	G	8	143367857	0.07653	-0.02447	0.00351	766345
Years of schooling	Major Depressive Disorder	rs77835879	G	A	12	26522623	0.09014	-0.01601	0.00288	766345
Years of schooling	Major Depressive Disorder	rs7796203	A	G	7	117505487	0.5255	-0.01074	0.00171	766345
Years of schooling	Major Depressive Disorder	rs7803932	A	G	7	70203673	0.1565	0.0143	0.00226	766345
Years of schooling	Major Depressive Disorder	rs7808399	G	A	7	8075222	0.5476	0.0107	0.00171	766345
Years of schooling	Major Depressive Disorder	rs7863447	A	G	9	14155418	0.8333	0.01678	0.00233	766345
Years of schooling	Major Depressive Disorder	rs78721320	A	G	5	3304854	0.2041	0.01307	0.00219	766345
Years of schooling	Major Depressive Disorder	rs790647	A	C	10	106776484	0.2347	-0.01482	0.00202	766345
Years of schooling	Major Depressive Disorder	rs7924036	T	G	10	65191645	0.5391	0.01501	0.0017	766345
Years of schooling	Major Depressive Disorder	rs79265434	G	A	7	24621381	0.1173	0.02331	0.00262	766345
Years of schooling	Major Depressive Disorder	rs79269403	A	G	3	108036819	0.2228	0.01447	0.00204	766345
Years of schooling	Major Depressive Disorder	rs795230	T	C	11	30774525	0.4184	0.00952	0.00172	766345
Years of schooling	Major Depressive Disorder	rs79523955	G	A	1	28799065	0.09524	-0.01802	0.00283	766345
Years of schooling	Major Depressive Disorder	rs7977614	G	A	12	110115286	0.3078	0.01325	0.00198	766345
Years of schooling	Major Depressive Disorder	rs7993663	C	T	13	55761771	0.3571	0.0118	0.00178	766345
Years of schooling	Major Depressive Disorder	rs80171383	A	G	11	46084677	0.1241	0.0145	0.00241	766345
Years of schooling	Major Depressive Disorder	rs8020034	A	G	14	26981100	0.2058	0.01782	0.00223	766345
Years of schooling	Major Depressive Disorder	rs818415	G	T	16	65448079	0.182	0.01235	0.00219	766345
Years of schooling	Major Depressive Disorder	rs837080	C	T	8	130925116	0.4932	0.01092	0.0017	766345
Years of schooling	Major Depressive Disorder	rs892612	C	A	5	136533365	0.8418	0.01464	0.00237	766345
Years of schooling	Major Depressive Disorder	rs894067	A	G	11	76454408	0.3929	0.01041	0.00175	766345
Years of schooling	Major Depressive Disorder	rs9289300	C	T	3	127144988	0.1837	0.01512	0.00234	766345
Years of schooling	Major Depressive Disorder	rs9320493	G	A	6	114742697	0.8639	-0.01394	0.0024	766345
Years of schooling	Major Depressive Disorder	rs9342482	T	G	6	66223843	0.2908	0.01264	0.00197	766345
Years of schooling	Major Depressive Disorder	rs9349956	C	A	6	14718260	0.2398	0.01881	0.00225	766345
Years of schooling	Major Depressive Disorder	rs9372625	A	G	6	98344031	0.4133	0.02383	0.00176	766345
Years of schooling	Major Depressive Disorder	rs9384679	T	C	6	108864419	0.4082	-0.00959	0.00176	766345
Years of schooling	Major Depressive Disorder	rs9386319	G	A	6	96566419	0.4269	0.00991	0.00174	766345
Years of schooling	Major Depressive Disorder	rs9436866	C	A	1	69427576	0.09524	0.01882	0.00289	766345
Years of schooling	Major Depressive Disorder	rs9503598	A	G	6	3446263	0.4388	0.01079	0.00171	766345
Years of schooling	Major Depressive Disorder	rs9556958	T	C	13	99100046	0.5289	-0.0108	0.0017	766345
Years of schooling	Major Depressive Disorder	rs9616906	A	G	22	51104680	0.4235	0.01497	0.00172	766345
Years of schooling	Major Depressive Disorder	rs9679654	C	T	2	61836773	0.4847	0.01042	0.00172	766345
Years of schooling	Major Depressive Disorder	rs9704097	A	C	11	24980643	0.4728	-0.0103	0.00171	766345
Years of schooling	Major Depressive Disorder	rs9882532	C	T	3	16865845	0.3639	-0.01208	0.00177	766345
Years of schooling	Major Depressive Disorder	rs9914918	A	G	17	46962021	0.2823	0.01155	0.00189	766345
Years of schooling	Major Depressive Disorder	rs9933256	G	A	16	1246748	0.4082	-0.01134	0.00172	766345
Years of schooling	Major Depressive Disorder	rs9936270	T	C	16	12215741	0.3078	-0.0136	0.00198	766345
Years of schooling	Major Depressive Disorder	rs9964724	T	C	18	35159124	0.6599	0.01978	0.00183	766345
Years of schooling	Major Depressive Disorder	rs9995567	A	G	4	163698499	0.3827	0.00998	0.00178	766345
