# Supplementary material for: Four modifiable factors that mediate the effect of educational time on major depressive disorder risk: A network Mendelian randomization study
Source: PLoS One. 2023 Jul 12;18(7):e0288034. doi: 10.1371/journal.pone.0288034 (PMC10337944; doi:10.1371/journal.pone.0288034)
Supplement: S7 Table — (XLSX) [file pone.0288034.s008.xlsx]

## Sheet: Table S7
Table S7 The detailed information on single-nucleotide polymorphisms for estimating the causal association between neuroticism and major depressive disorder
Exposure	Outcome	SNP	Effect_allele	Other_allele	Chromosome	Chr.Position	EAF	Beta	Beta.se	Sample.Size
Neuroticism	Major Depressive Disorder	rs10455007	C	A	5	107742569	NA	-0.035297	0.0056489	329821
Neuroticism	Major Depressive Disorder	rs10457809	T	C	6	100984400	NA	0.031524	0.0055964	329821
Neuroticism	Major Depressive Disorder	rs10497655	C	T	2	185462041	NA	-0.03172	0.0055758	329821
Neuroticism	Major Depressive Disorder	rs1050846	A	G	16	87445363	NA	-0.031983	0.0056288	329821
Neuroticism	Major Depressive Disorder	rs10757410	C	T	9	23294689	NA	-0.035061	0.0056377	329821
Neuroticism	Major Depressive Disorder	rs10959926	C	T	9	11553382	NA	-0.041389	0.0055145	329821
Neuroticism	Major Depressive Disorder	rs11068870	C	A	12	118645104	NA	0.031666	0.005646	329821
Neuroticism	Major Depressive Disorder	rs11082011	T	C	18	35145122	NA	-0.047133	0.0056933	329821
Neuroticism	Major Depressive Disorder	rs11090045	A	G	22	41753603	NA	0.039957	0.0055799	329821
Neuroticism	Major Depressive Disorder	rs1109451	A	G	17	2592031	NA	-0.031803	0.0055939	329821
Neuroticism	Major Depressive Disorder	rs11605020	A	G	11	126980865	NA	0.031822	0.0056048	329821
Neuroticism	Major Depressive Disorder	rs11759026	G	A	6	126792095	NA	-0.031082	0.0056151	329821
Neuroticism	Major Depressive Disorder	rs1282545	C	T	3	107199709	NA	0.03487	0.0056205	329821
Neuroticism	Major Depressive Disorder	rs12896360	C	A	14	75278181	NA	0.040739	0.005607	329821
Neuroticism	Major Depressive Disorder	rs13226841	C	T	7	126389408	NA	0.039546	0.0056143	329821
Neuroticism	Major Depressive Disorder	rs13239186	T	C	7	117510621	NA	0.035111	0.0055773	329821
Neuroticism	Major Depressive Disorder	rs1422192	A	G	5	87959023	NA	0.034587	0.0057392	329821
Neuroticism	Major Depressive Disorder	rs1542212	G	T	3	35683935	NA	0.038547	0.0055875	329821
Neuroticism	Major Depressive Disorder	rs169235	G	A	1	181740924	NA	0.033031	0.0056122	329821
Neuroticism	Major Depressive Disorder	rs17522826	A	G	18	53070914	NA	0.033921	0.0055833	329821
Neuroticism	Major Depressive Disorder	rs1870293	C	T	16	30970941	NA	0.035635	0.0056333	329821
Neuroticism	Major Depressive Disorder	rs2042555	A	G	2	148555489	NA	0.039164	0.0055916	329821
Neuroticism	Major Depressive Disorder	rs2071754	T	C	11	31812582	NA	-0.038319	0.0057154	329821
Neuroticism	Major Depressive Disorder	rs2149351	G	T	9	120501644	NA	-0.035437	0.0055438	329821
Neuroticism	Major Depressive Disorder	rs2244497	T	C	17	64500943	NA	0.031228	0.0056524	329821
Neuroticism	Major Depressive Disorder	rs2269426	A	G	6	32076499	NA	0.037762	0.0055953	329821
Neuroticism	Major Depressive Disorder	rs2380937	C	T	9	4145781	NA	-0.035732	0.0055844	329821
Neuroticism	Major Depressive Disorder	rs2678897	A	G	2	58169418	NA	0.032999	0.0055896	329821
Neuroticism	Major Depressive Disorder	rs2921036	C	T	8	8363897	NA	-0.058815	0.0055974	329821
Neuroticism	Major Depressive Disorder	rs297346	G	A	11	16355771	NA	-0.031816	0.0056023	329821
Neuroticism	Major Depressive Disorder	rs34862781	A	G	11	13305263	NA	-0.041242	0.0056308	329821
Neuroticism	Major Depressive Disorder	rs3785232	T	C	16	7667538	NA	0.032548	0.0055886	329821
Neuroticism	Major Depressive Disorder	rs3793577	G	A	9	23737627	NA	0.032741	0.005579	329821
Neuroticism	Major Depressive Disorder	rs4140799	A	G	14	72170969	NA	-0.033127	0.0056039	329821
Neuroticism	Major Depressive Disorder	rs4362360	C	T	15	86940622	NA	-0.032966	0.0056526	329821
Neuroticism	Major Depressive Disorder	rs4585149	C	T	3	157493952	NA	0.030585	0.0055495	329821
Neuroticism	Major Depressive Disorder	rs4653218	C	T	1	37197319	NA	-0.038068	0.0056111	329821
Neuroticism	Major Depressive Disorder	rs4673866	G	A	2	215453227	NA	0.032568	0.0056941	329821
Neuroticism	Major Depressive Disorder	rs4841306	T	C	8	10122315	NA	-0.037486	0.0056034	329821
Neuroticism	Major Depressive Disorder	rs4899292	G	A	14	69704052	NA	0.031143	0.0055739	329821
Neuroticism	Major Depressive Disorder	rs4911448	T	C	20	33496471	NA	0.031661	0.0056212	329821
Neuroticism	Major Depressive Disorder	rs496939	G	A	11	88694470	NA	0.034727	0.0055986	329821
Neuroticism	Major Depressive Disorder	rs56403421	C	A	18	52765283	NA	0.03675	0.0055758	329821
Neuroticism	Major Depressive Disorder	rs59143394	G	A	4	24495967	NA	0.031861	0.0056759	329821
Neuroticism	Major Depressive Disorder	rs60150206	A	G	9	98262223	NA	0.038299	0.0055872	329821
Neuroticism	Major Depressive Disorder	rs60668206	T	C	7	73925943	NA	0.030238	0.0055416	329821
Neuroticism	Major Depressive Disorder	rs6476086	G	A	9	28682261	NA	-0.032466	0.0056448	329821
Neuroticism	Major Depressive Disorder	rs6479494	G	A	9	96330499	NA	0.031329	0.0057252	329821
Neuroticism	Major Depressive Disorder	rs6606710	C	T	12	109848903	NA	0.037417	0.0056155	329821
Neuroticism	Major Depressive Disorder	rs7107356	G	A	11	47676170	NA	0.039555	0.0055923	329821
Neuroticism	Major Depressive Disorder	rs7175083	C	T	15	78006842	NA	-0.034027	0.0055905	329821
Neuroticism	Major Depressive Disorder	rs7502590	G	A	17	79082081	NA	-0.0371	0.0055642	329821
Neuroticism	Major Depressive Disorder	rs7567451	T	G	2	157053380	NA	0.032477	0.0057035	329821
Neuroticism	Major Depressive Disorder	rs7578651	C	T	2	22485148	NA	0.030648	0.0055918	329821
Neuroticism	Major Depressive Disorder	rs76064345	G	T	15	64952699	NA	0.030503	0.00549	329821
Neuroticism	Major Depressive Disorder	rs7696796	A	G	4	183166469	NA	0.038673	0.0056819	329821
Neuroticism	Major Depressive Disorder	rs77484855	G	T	18	26556001	NA	0.030473	0.005491	329821
Neuroticism	Major Depressive Disorder	rs77804065	T	C	17	43810896	NA	0.057242	0.0055267	329821
Neuroticism	Major Depressive Disorder	rs802425	T	C	7	86294952	NA	-0.032848	0.0056251	329821
Neuroticism	Major Depressive Disorder	rs8063603	A	G	16	6310645	NA	-0.032168	0.0057173	329821
Neuroticism	Major Depressive Disorder	rs860626	G	T	10	119301703	NA	-0.032304	0.0056439	329821
Neuroticism	Major Depressive Disorder	rs877995	A	G	12	117663250	NA	0.032509	0.0055878	329821
Neuroticism	Major Depressive Disorder	rs895941	C	A	3	16846216	NA	0.037512	0.0056427	329821
Neuroticism	Major Depressive Disorder	rs9398586	G	A	6	98332859	NA	0.03467	0.0056479	329821
Neuroticism	Major Depressive Disorder	rs9572015	A	G	13	69370019	NA	0.033687	0.005563	329821
