# Supplementary material for: Four modifiable factors that mediate the effect of educational time on major depressive disorder risk: A network Mendelian randomization study
Source: PLoS One. 2023 Jul 12;18(7):e0288034. doi: 10.1371/journal.pone.0288034 (PMC10337944; doi:10.1371/journal.pone.0288034)
Supplement: S8 Table — (XLSX) [file pone.0288034.s009.xlsx]

## Sheet: Table S8
Table S8 The detailed information on single-nucleotide polymorphisms for estimating the causal association between body mass index and major depressive disorder
Exposure	Outcome	SNP	Effect_allele	Other_allele	Chromosome	Chr.Position	EAF	Beta	Beta.se	Sample.Size
Body mass index (BMI)	Major Depressive Disorder	rs10100245	A	G	8	77226919	0.56644	0.0206373	0.00242306	336107
Body mass index (BMI)	Major Depressive Disorder	rs10185199	A	G	2	40282202	0.27894	-0.018708	0.00274904	336107
Body mass index (BMI)	Major Depressive Disorder	rs10187101	T	C	2	50742227	0.359822	-0.0157126	0.00250464	336107
Body mass index (BMI)	Major Depressive Disorder	rs10404726	T	C	19	18834514	0.466784	-0.0198595	0.0024074	336107
Body mass index (BMI)	Major Depressive Disorder	rs10465231	T	C	9	92183413	0.5494	0.0171399	0.00242726	336107
Body mass index (BMI)	Major Depressive Disorder	rs1064213	A	G	2	198950240	0.476968	0.016189	0.00240561	336107
Body mass index (BMI)	Major Depressive Disorder	rs10788493	T	C	10	88104837	0.45676	0.0136921	0.00241992	336107
Body mass index (BMI)	Major Depressive Disorder	rs10803762	A	G	2	161105876	0.678865	0.0154637	0.0025818	336107
Body mass index (BMI)	Major Depressive Disorder	rs10805383	A	G	5	63034606	0.479558	0.0169488	0.00240894	336107
Body mass index (BMI)	Major Depressive Disorder	rs10865612	C	T	3	85868529	0.354736	-0.0230841	0.00251075	336107
Body mass index (BMI)	Major Depressive Disorder	rs10898330	T	C	11	84630335	0.525392	-0.0142865	0.00241661	336107
Body mass index (BMI)	Major Depressive Disorder	rs10938397	G	A	4	45182527	0.434075	0.0289533	0.00242913	336107
Body mass index (BMI)	Major Depressive Disorder	rs10995427	A	G	10	64842838	0.360827	-0.0165308	0.00251566	336107
Body mass index (BMI)	Major Depressive Disorder	rs11012732	G	A	10	21830104	0.331106	0.0238495	0.00255513	336107
Body mass index (BMI)	Major Depressive Disorder	rs11084554	A	G	19	31019807	0.156586	-0.021578	0.0033044	336107
Body mass index (BMI)	Major Depressive Disorder	rs11099020	T	C	4	130724902	0.642739	-0.0153203	0.00251168	336107
Body mass index (BMI)	Major Depressive Disorder	rs11150745	G	A	17	78757626	0.319489	-0.0209841	0.00257946	336107
Body mass index (BMI)	Major Depressive Disorder	rs11223641	C	T	11	133820022	0.144615	-0.0191007	0.00343166	336107
Body mass index (BMI)	Major Depressive Disorder	rs112520079	G	T	8	95594425	0.198951	0.0204582	0.00301413	336107
Body mass index (BMI)	Major Depressive Disorder	rs11264489	G	A	1	156480831	0.361994	0.0140849	0.00250707	336107
Body mass index (BMI)	Major Depressive Disorder	rs112693590	A	G	19	46274553	0.0497066	-0.0329198	0.00567991	336107
Body mass index (BMI)	Major Depressive Disorder	rs1127100	C	T	1	32193647	0.648239	0.0164916	0.00252199	336107
Body mass index (BMI)	Major Depressive Disorder	rs113182412	A	G	15	66503584	0.165919	-0.0193709	0.00328432	336107
Body mass index (BMI)	Major Depressive Disorder	rs113230003	A	G	19	18460956	0.260185	-0.0197805	0.00275909	336107
Body mass index (BMI)	Major Depressive Disorder	rs113603865	T	C	1	39564930	0.212428	0.0197498	0.00295729	336107
Body mass index (BMI)	Major Depressive Disorder	rs11515071	T	C	9	15855545	0.365135	-0.0228095	0.00250575	336107
Body mass index (BMI)	Major Depressive Disorder	rs11642015	T	C	16	53802494	0.40236	0.0723688	0.00244736	336107
Body mass index (BMI)	Major Depressive Disorder	rs11655587	T	C	17	47140794	0.359868	-0.0196375	0.00251089	336107
Body mass index (BMI)	Major Depressive Disorder	rs11742930	T	C	5	105774098	0.566428	0.0143076	0.00242869	336107
Body mass index (BMI)	Major Depressive Disorder	rs11757278	C	T	6	13180454	0.305848	-0.0157921	0.00260882	336107
Body mass index (BMI)	Major Depressive Disorder	rs11761411	T	C	7	39303649	0.154361	-0.0184757	0.00333986	336107
Body mass index (BMI)	Major Depressive Disorder	rs117632017	A	G	15	52260107	0.0391416	0.0363818	0.00644665	336107
Body mass index (BMI)	Major Depressive Disorder	rs11782074	T	G	8	142617096	0.385641	0.0144947	0.00250672	336107
Body mass index (BMI)	Major Depressive Disorder	rs11856579	A	G	15	78012688	0.268192	-0.0197908	0.00271147	336107
Body mass index (BMI)	Major Depressive Disorder	rs12024554	T	C	1	19925759	0.236905	-0.0162677	0.00282749	336107
Body mass index (BMI)	Major Depressive Disorder	rs12042959	G	A	1	243533273	0.145777	-0.0205562	0.00342514	336107
Body mass index (BMI)	Major Depressive Disorder	rs12049202	T	C	1	77967523	0.198651	0.0218362	0.00300823	336107
Body mass index (BMI)	Major Depressive Disorder	rs12140153	T	G	1	62579891	0.0967607	-0.0318248	0.00416782	336107
Body mass index (BMI)	Major Depressive Disorder	rs12144626	C	T	1	47670525	0.581821	-0.0172144	0.00244388	336107
Body mass index (BMI)	Major Depressive Disorder	rs12477385	T	G	2	166144850	0.2273	-0.0172504	0.00287583	336107
Body mass index (BMI)	Major Depressive Disorder	rs12479357	G	A	2	181570507	0.631081	0.0178651	0.00249872	336107
Body mass index (BMI)	Major Depressive Disorder	rs12614861	T	G	2	175047184	0.34701	0.0152338	0.00252179	336107
Body mass index (BMI)	Major Depressive Disorder	rs12622280	G	T	2	79515954	0.157075	-0.0187009	0.00330533	336107
Body mass index (BMI)	Major Depressive Disorder	rs12679106	T	G	8	73443198	0.711341	-0.0220302	0.00266493	336107
Body mass index (BMI)	Major Depressive Disorder	rs1286138	G	T	14	91485445	0.673439	0.0180512	0.00256405	336107
Body mass index (BMI)	Major Depressive Disorder	rs12877270	A	G	13	97047020	0.43845	0.0169078	0.00243897	336107
Body mass index (BMI)	Major Depressive Disorder	rs12881629	G	A	14	101146413	0.0821459	0.0239675	0.00436626	336107
Body mass index (BMI)	Major Depressive Disorder	rs12885458	G	T	14	47303114	0.509982	-0.0156111	0.00240414	336107
Body mass index (BMI)	Major Depressive Disorder	rs1296328	C	A	4	137083193	0.559914	-0.0189787	0.00243087	336107
Body mass index (BMI)	Major Depressive Disorder	rs12977259	G	A	19	1951123	0.821338	0.0186259	0.00316073	336107
Body mass index (BMI)	Major Depressive Disorder	rs12992672	A	G	2	632592	0.828635	0.0507808	0.00318245	336107
Body mass index (BMI)	Major Depressive Disorder	rs13062093	G	T	3	35667057	0.366444	0.01706	0.00249069	336107
Body mass index (BMI)	Major Depressive Disorder	rs13135092	G	A	4	103198082	0.0832342	0.0500549	0.00437445	336107
Body mass index (BMI)	Major Depressive Disorder	rs13174863	G	A	5	139080745	0.148208	0.0249793	0.00340131	336107
Body mass index (BMI)	Major Depressive Disorder	rs1320903	A	G	3	131758077	0.318441	0.022008	0.00258125	336107
Body mass index (BMI)	Major Depressive Disorder	rs1327259	G	A	6	51177811	0.38613	-0.0140026	0.00247527	336107
Body mass index (BMI)	Major Depressive Disorder	rs1342391	T	G	1	96285385	0.669963	0.0158687	0.00256148	336107
Body mass index (BMI)	Major Depressive Disorder	rs13427822	G	A	2	213414265	0.272052	-0.0198988	0.00272868	336107
Body mass index (BMI)	Major Depressive Disorder	rs1411432	C	A	9	16728532	0.183895	0.0249455	0.00310861	336107
Body mass index (BMI)	Major Depressive Disorder	rs1441264	A	G	13	79580919	0.591866	0.0206382	0.00249668	336107
Body mass index (BMI)	Major Depressive Disorder	rs1446585	G	A	2	136407479	0.228006	-0.0171122	0.00287668	336107
Body mass index (BMI)	Major Depressive Disorder	rs1458156	T	C	12	41887940	0.488264	0.0137851	0.0024053	336107
Body mass index (BMI)	Major Depressive Disorder	rs1477290	C	T	5	87988934	0.135362	0.0335389	0.00353705	336107
Body mass index (BMI)	Major Depressive Disorder	rs147730268	T	G	12	123024476	0.0905299	-0.0361121	0.00432936	336107
Body mass index (BMI)	Major Depressive Disorder	rs1582931	A	G	5	122657199	0.472057	-0.0148636	0.00242597	336107
Body mass index (BMI)	Major Depressive Disorder	rs16846140	G	A	2	212292521	0.33821	0.0161898	0.0025442	336107
Body mass index (BMI)	Major Depressive Disorder	rs16916303	G	A	9	30823761	0.119234	-0.020719	0.00373905	336107
Body mass index (BMI)	Major Depressive Disorder	rs16975459	C	A	18	39548277	0.121305	0.0239721	0.00368583	336107
Body mass index (BMI)	Major Depressive Disorder	rs17014332	C	T	1	209520450	0.210609	0.0180292	0.00294421	336107
Body mass index (BMI)	Major Depressive Disorder	rs17024393	C	T	1	110154688	0.0257993	0.0675077	0.00759831	336107
Body mass index (BMI)	Major Depressive Disorder	rs17058884	G	T	9	71527774	0.0450046	-0.0318261	0.00580849	336107
Body mass index (BMI)	Major Depressive Disorder	rs17085463	A	G	4	65740387	0.317007	-0.0148137	0.00259815	336107
Body mass index (BMI)	Major Depressive Disorder	rs17149254	C	T	7	76634463	0.808564	-0.0238078	0.00311607	336107
Body mass index (BMI)	Major Depressive Disorder	rs17342242	G	A	8	60828697	0.229795	-0.016161	0.00286561	336107
Body mass index (BMI)	Major Depressive Disorder	rs17399739	G	A	10	87490850	0.0695257	0.026237	0.00472237	336107
Body mass index (BMI)	Major Depressive Disorder	rs17716502	T	C	8	116659731	0.207243	-0.0222998	0.00298602	336107
Body mass index (BMI)	Major Depressive Disorder	rs1788808	G	A	18	21090023	0.497341	-0.0183135	0.0024054	336107
Body mass index (BMI)	Major Depressive Disorder	rs1805123	G	T	7	150645534	0.246217	-0.0179911	0.00278844	336107
Body mass index (BMI)	Major Depressive Disorder	rs1884897	G	A	20	6612832	0.628254	0.0213286	0.00249224	336107
Body mass index (BMI)	Major Depressive Disorder	rs1901241	G	A	12	97941390	0.160137	0.0192919	0.00329019	336107
Body mass index (BMI)	Major Depressive Disorder	rs1919243	C	T	5	88778861	0.487067	0.0138729	0.00243342	336107
Body mass index (BMI)	Major Depressive Disorder	rs1941706	G	A	18	31223776	0.463511	0.0139405	0.00241073	336107
Body mass index (BMI)	Major Depressive Disorder	rs1949204	G	T	13	65475834	0.761765	0.0166526	0.00281935	336107
Body mass index (BMI)	Major Depressive Disorder	rs2035806	A	G	10	133984916	0.566354	-0.0166309	0.00242835	336107
Body mass index (BMI)	Major Depressive Disorder	rs2046002	C	T	15	95272235	0.639044	-0.014571	0.00250777	336107
Body mass index (BMI)	Major Depressive Disorder	rs2121058	C	T	13	58627256	0.228644	-0.0238147	0.00286076	336107
Body mass index (BMI)	Major Depressive Disorder	rs2155869	C	T	18	13199302	0.819163	-0.0184462	0.00311144	336107
Body mass index (BMI)	Major Depressive Disorder	rs215634	G	A	7	32369148	0.613873	-0.0147674	0.00247575	336107
Body mass index (BMI)	Major Depressive Disorder	rs217672	C	A	14	62361021	0.272013	0.0158661	0.00270563	336107
Body mass index (BMI)	Major Depressive Disorder	rs2192649	G	T	7	78126279	0.497183	0.0136694	0.00241616	336107
Body mass index (BMI)	Major Depressive Disorder	rs2234458	T	C	11	65639374	0.639151	-0.020641	0.002496	336107
Body mass index (BMI)	Major Depressive Disorder	rs2292238	C	A	12	56493822	0.408667	-0.0176981	0.00244772	336107
Body mass index (BMI)	Major Depressive Disorder	rs2307111	C	T	5	75003678	0.393183	-0.0289516	0.00246183	336107
Body mass index (BMI)	Major Depressive Disorder	rs2318543	G	A	4	67803263	0.782495	-0.0194021	0.00292162	336107
Body mass index (BMI)	Major Depressive Disorder	rs2384054	C	T	2	25156773	0.489674	0.0350265	0.00240007	336107
Body mass index (BMI)	Major Depressive Disorder	rs2398861	G	A	9	96430747	0.256599	0.0220894	0.0027614	336107
Body mass index (BMI)	Major Depressive Disorder	rs241460	G	A	1	49782772	0.68187	-0.0205388	0.00257525	336107
Body mass index (BMI)	Major Depressive Disorder	rs2425857	G	A	20	44914134	0.554635	-0.0135947	0.00241624	336107
Body mass index (BMI)	Major Depressive Disorder	rs2439823	G	A	10	99778226	0.547705	0.0216364	0.00241939	336107
Body mass index (BMI)	Major Depressive Disorder	rs2450445	A	G	10	93038530	0.323973	-0.0153656	0.00256262	336107
Body mass index (BMI)	Major Depressive Disorder	rs245775	G	A	5	170532105	0.728826	0.0203304	0.0027049	336107
Body mass index (BMI)	Major Depressive Disorder	rs2470392	C	T	12	2155430	0.287428	0.0145453	0.00265977	336107
Body mass index (BMI)	Major Depressive Disorder	rs2474898	T	C	6	51769245	0.345803	0.0146104	0.00252319	336107
Body mass index (BMI)	Major Depressive Disorder	rs2482704	T	G	9	94182363	0.423422	-0.0138253	0.00243157	336107
Body mass index (BMI)	Major Depressive Disorder	rs2616192	T	G	8	20668624	0.67249	0.0140763	0.00257234	336107
Body mass index (BMI)	Major Depressive Disorder	rs2678204	G	T	1	201800511	0.341813	0.0280873	0.00253578	336107
Body mass index (BMI)	Major Depressive Disorder	rs2711111	G	A	7	24529055	0.565043	-0.0147156	0.00245734	336107
Body mass index (BMI)	Major Depressive Disorder	rs2725371	G	A	8	30854033	0.696308	-0.0180883	0.00262057	336107
Body mass index (BMI)	Major Depressive Disorder	rs273505	C	T	19	18217147	0.419906	0.0188626	0.00243413	336107
Body mass index (BMI)	Major Depressive Disorder	rs28447555	T	C	3	107385668	0.180987	0.0185076	0.00312798	336107
Body mass index (BMI)	Major Depressive Disorder	rs28489620	A	G	22	41804716	0.290982	-0.0147327	0.0026634	336107
Body mass index (BMI)	Major Depressive Disorder	rs2861685	C	T	2	67837553	0.411371	-0.017647	0.00243763	336107
Body mass index (BMI)	Major Depressive Disorder	rs2962082	A	G	16	62816628	0.482549	-0.0135377	0.00240754	336107
Body mass index (BMI)	Major Depressive Disorder	rs2975693	C	T	8	10114474	0.109281	0.0238256	0.0038753	336107
Body mass index (BMI)	Major Depressive Disorder	rs34045288	T	C	6	40369081	0.335903	0.0259978	0.00254511	336107
Body mass index (BMI)	Major Depressive Disorder	rs34095326	A	G	19	45395844	0.114134	-0.0244429	0.00379235	336107
Body mass index (BMI)	Major Depressive Disorder	rs34236292	T	G	4	140786038	0.32772	-0.0140997	0.002567	336107
Body mass index (BMI)	Major Depressive Disorder	rs34373881	A	G	3	20432033	0.278276	-0.0168863	0.00268678	336107
Body mass index (BMI)	Major Depressive Disorder	rs34774377	C	T	5	167001890	0.120337	-0.0208434	0.00369099	336107
Body mass index (BMI)	Major Depressive Disorder	rs34811474	A	G	4	25408838	0.231875	-0.0305977	0.00284335	336107
Body mass index (BMI)	Major Depressive Disorder	rs34966008	T	C	17	34919623	0.408148	-0.0199158	0.00244306	336107
Body mass index (BMI)	Major Depressive Disorder	rs35193668	T	C	13	33092929	0.361915	-0.0166761	0.00249998	336107
Body mass index (BMI)	Major Depressive Disorder	rs35483388	T	C	11	122545146	0.379617	0.0140802	0.00248601	336107
Body mass index (BMI)	Major Depressive Disorder	rs35626515	A	C	16	28649651	0.407965	0.0265699	0.00244547	336107
Body mass index (BMI)	Major Depressive Disorder	rs35722922	G	A	2	47002226	0.385007	-0.0164622	0.00247822	336107
Body mass index (BMI)	Major Depressive Disorder	rs357501	A	G	3	153953440	0.377514	0.0154044	0.00249087	336107
Body mass index (BMI)	Major Depressive Disorder	rs35851183	G	A	4	80717182	0.357777	0.0167614	0.00250852	336107
Body mass index (BMI)	Major Depressive Disorder	rs35882248	T	C	2	230627955	0.314642	0.0192316	0.00258946	336107
Body mass index (BMI)	Major Depressive Disorder	rs36007635	A	G	6	163009335	0.138403	-0.0200004	0.00348146	336107
Body mass index (BMI)	Major Depressive Disorder	rs362307	T	C	4	3241845	0.0760278	0.0313537	0.00458157	336107
Body mass index (BMI)	Major Depressive Disorder	rs3759584	C	T	14	103990799	0.361958	-0.0165842	0.00251394	336107
Body mass index (BMI)	Major Depressive Disorder	rs3802858	C	T	11	115078492	0.427488	-0.0164713	0.00243005	336107
Body mass index (BMI)	Major Depressive Disorder	rs3803286	G	A	14	103246470	0.666379	-0.0207912	0.00254468	336107
Body mass index (BMI)	Major Depressive Disorder	rs3810291	A	G	19	47569003	0.677478	0.029685	0.00256755	336107
Body mass index (BMI)	Major Depressive Disorder	rs3843540	C	T	7	99126640	0.148581	-0.0241729	0.00338227	336107
Body mass index (BMI)	Major Depressive Disorder	rs3861879	G	A	9	129464856	0.43683	0.0137348	0.00243136	336107
Body mass index (BMI)	Major Depressive Disorder	rs3897102	T	C	12	123492112	0.412248	0.0147261	0.00245956	336107
Body mass index (BMI)	Major Depressive Disorder	rs390192	G	A	6	83359135	0.522445	-0.0154416	0.00242065	336107
Body mass index (BMI)	Major Depressive Disorder	rs4246657	T	C	2	229006134	0.340914	0.0170056	0.00253421	336107
Body mass index (BMI)	Major Depressive Disorder	rs4261944	G	T	4	31003636	0.362956	0.0154894	0.00250441	336107
Body mass index (BMI)	Major Depressive Disorder	rs4402589	G	T	16	29954654	0.55278	0.0291524	0.00241668	336107
Body mass index (BMI)	Major Depressive Disorder	rs4467770	A	G	6	12086826	0.730668	0.0156691	0.00271693	336107
Body mass index (BMI)	Major Depressive Disorder	rs4474229	A	G	1	195037001	0.372338	-0.0158775	0.00248334	336107
Body mass index (BMI)	Major Depressive Disorder	rs4482463	A	C	2	205375909	0.924181	-0.0340855	0.00454517	336107
Body mass index (BMI)	Major Depressive Disorder	rs4502882	T	C	5	153093998	0.656893	-0.0147181	0.0025291	336107
Body mass index (BMI)	Major Depressive Disorder	rs4595495	G	A	10	53673286	0.422607	0.0137384	0.0024356	336107
Body mass index (BMI)	Major Depressive Disorder	rs4648450	A	C	1	2723214	0.466133	-0.0154374	0.00242211	336107
Body mass index (BMI)	Major Depressive Disorder	rs4671328	G	T	2	58935282	0.552555	-0.0217722	0.00243483	336107
Body mass index (BMI)	Major Depressive Disorder	rs4687770	C	T	3	51755065	0.133375	-0.019339	0.00353549	336107
Body mass index (BMI)	Major Depressive Disorder	rs4718964	T	G	7	70038969	0.412194	0.0145653	0.00244679	336107
Body mass index (BMI)	Major Depressive Disorder	rs4757144	A	G	11	13331226	0.593047	0.016524	0.00244585	336107
Body mass index (BMI)	Major Depressive Disorder	rs4777541	T	C	15	73082240	0.765041	0.0196505	0.00284642	336107
Body mass index (BMI)	Major Depressive Disorder	rs4790841	T	C	17	1835482	0.154867	-0.0295249	0.00332942	336107
Body mass index (BMI)	Major Depressive Disorder	rs4911382	T	C	20	32553095	0.584238	0.015559	0.00244287	336107
Body mass index (BMI)	Major Depressive Disorder	rs491711	C	A	11	28742220	0.310988	-0.0158403	0.00260937	336107
Body mass index (BMI)	Major Depressive Disorder	rs4921301	T	C	5	159984492	0.209817	-0.0182238	0.0029841	336107
Body mass index (BMI)	Major Depressive Disorder	rs4929923	C	T	11	8639200	0.647328	0.0173844	0.00251068	336107
Body mass index (BMI)	Major Depressive Disorder	rs525101	C	T	13	111969728	0.371963	0.0164956	0.00249029	336107
Body mass index (BMI)	Major Depressive Disorder	rs539515	C	A	1	177889025	0.207529	0.0474871	0.00295985	336107
Body mass index (BMI)	Major Depressive Disorder	rs55689274	A	G	15	47758909	0.285711	-0.0148341	0.00266266	336107
Body mass index (BMI)	Major Depressive Disorder	rs55726687	A	G	12	991306	0.211138	0.0238631	0.00294249	336107
Body mass index (BMI)	Major Depressive Disorder	rs55938344	C	A	12	108310327	0.242702	-0.0168213	0.00281823	336107
Body mass index (BMI)	Major Depressive Disorder	rs56212061	T	C	19	19394640	0.149969	-0.0211123	0.00337336	336107
Body mass index (BMI)	Major Depressive Disorder	rs56803094	G	A	15	99222509	0.227111	-0.0188821	0.00287406	336107
Body mass index (BMI)	Major Depressive Disorder	rs57636386	C	T	18	58048295	0.0834151	-0.0427651	0.00435306	336107
Body mass index (BMI)	Major Depressive Disorder	rs58862095	T	C	7	75081418	0.419757	-0.0243799	0.00243968	336107
Body mass index (BMI)	Major Depressive Disorder	rs588660	A	G	1	96886604	0.585856	0.0183012	0.00244095	336107
Body mass index (BMI)	Major Depressive Disorder	rs59104534	T	C	8	25666169	0.301112	0.0149782	0.00262903	336107
Body mass index (BMI)	Major Depressive Disorder	rs5995843	G	A	22	40697377	0.348993	-0.0174411	0.00251927	336107
Body mass index (BMI)	Major Depressive Disorder	rs6050446	G	A	20	25195509	0.966803	0.0420771	0.0067598	336107
Body mass index (BMI)	Major Depressive Disorder	rs60654199	A	C	3	141267295	0.0666476	0.0312664	0.00481001	336107
Body mass index (BMI)	Major Depressive Disorder	rs60764613	T	G	18	1839911	0.144857	0.023587	0.00342645	336107
Body mass index (BMI)	Major Depressive Disorder	rs61813324	T	C	1	156049877	0.134883	0.0279187	0.00356314	336107
Body mass index (BMI)	Major Depressive Disorder	rs61826867	G	A	1	174377435	0.109772	0.0251347	0.00384169	336107
Body mass index (BMI)	Major Depressive Disorder	rs61871615	T	C	10	102487140	0.0905228	-0.0280254	0.0043732	336107
Body mass index (BMI)	Major Depressive Disorder	rs61903695	G	A	11	89922417	0.255999	0.0163585	0.00275201	336107
Body mass index (BMI)	Major Depressive Disorder	rs61969510	C	T	13	86484025	0.284412	0.0155328	0.00269504	336107
Body mass index (BMI)	Major Depressive Disorder	rs62106258	C	T	2	417167	0.0484669	-0.0906926	0.0055919	336107
Body mass index (BMI)	Major Depressive Disorder	rs62147189	G	T	2	86807853	0.622	-0.0170068	0.00251319	336107
Body mass index (BMI)	Major Depressive Disorder	rs62246314	A	G	3	9504099	0.101276	0.0228001	0.00398064	336107
Body mass index (BMI)	Major Depressive Disorder	rs6265	T	C	11	27679916	0.189726	-0.0402275	0.00306191	336107
Body mass index (BMI)	Major Depressive Disorder	rs6536575	C	T	4	162091639	0.518496	0.0140621	0.00240451	336107
Body mass index (BMI)	Major Depressive Disorder	rs6575340	A	G	14	94023972	0.637416	0.0228776	0.00250397	336107
Body mass index (BMI)	Major Depressive Disorder	rs6601527	A	C	8	10665444	0.587819	-0.0217383	0.00244545	336107
Body mass index (BMI)	Major Depressive Disorder	rs66679256	T	C	4	18351898	0.446142	0.0162973	0.00242165	336107
Body mass index (BMI)	Major Depressive Disorder	rs6687953	G	A	1	112293512	0.391351	0.0158953	0.00246141	336107
Body mass index (BMI)	Major Depressive Disorder	rs66922415	G	A	18	57848651	0.234362	0.0520958	0.00283196	336107
Body mass index (BMI)	Major Depressive Disorder	rs6705567	C	T	2	55320173	0.3788	-0.0136224	0.00249537	336107
Body mass index (BMI)	Major Depressive Disorder	rs6722241	C	T	2	100803778	0.270908	-0.0201712	0.00271361	336107
Body mass index (BMI)	Major Depressive Disorder	rs6739755	G	A	2	59330227	0.602976	-0.0209594	0.00246047	336107
Body mass index (BMI)	Major Depressive Disorder	rs67609008	C	T	10	126640936	0.283597	0.0146011	0.00267444	336107
Body mass index (BMI)	Major Depressive Disorder	rs67844506	G	A	20	51103807	0.183242	-0.0259162	0.0031086	336107
Body mass index (BMI)	Major Depressive Disorder	rs6789488	C	T	3	136146030	0.750784	0.0200094	0.00277743	336107
Body mass index (BMI)	Major Depressive Disorder	rs6809307	T	C	3	156862041	0.25622	0.0157072	0.00276033	336107
Body mass index (BMI)	Major Depressive Disorder	rs6831020	A	C	4	55500226	0.295229	-0.0159366	0.00263095	336107
Body mass index (BMI)	Major Depressive Disorder	rs6861649	C	T	5	50864788	0.607485	0.0143476	0.00246927	336107
Body mass index (BMI)	Major Depressive Disorder	rs6950388	A	G	7	1270699	0.795004	0.0172281	0.00297615	336107
Body mass index (BMI)	Major Depressive Disorder	rs7030732	A	C	9	124630006	0.607889	-0.0151605	0.00245902	336107
Body mass index (BMI)	Major Depressive Disorder	rs704061	C	T	12	89771903	0.452703	0.0158698	0.0024138	336107
Body mass index (BMI)	Major Depressive Disorder	rs7094644	A	G	10	16773864	0.674176	0.0152821	0.0026106	336107
Body mass index (BMI)	Major Depressive Disorder	rs7116641	G	T	11	43696917	0.316797	0.0244218	0.00258645	336107
Body mass index (BMI)	Major Depressive Disorder	rs7124681	A	C	11	47529947	0.408057	0.0267462	0.00243997	336107
Body mass index (BMI)	Major Depressive Disorder	rs7132908	A	G	12	50263148	0.38392	0.0285337	0.0024723	336107
Body mass index (BMI)	Major Depressive Disorder	rs7138383	A	G	12	103724090	0.253485	-0.0213808	0.0027649	336107
Body mass index (BMI)	Major Depressive Disorder	rs7141420	T	C	14	79899454	0.514078	0.0208148	0.00241922	336107
Body mass index (BMI)	Major Depressive Disorder	rs71495049	A	G	10	34014435	0.0840305	0.0265499	0.00432971	336107
Body mass index (BMI)	Major Depressive Disorder	rs7183417	T	C	15	46586088	0.432569	0.0149003	0.0024276	336107
Body mass index (BMI)	Major Depressive Disorder	rs7195386	C	T	16	24578458	0.506441	-0.0158814	0.00240747	336107
Body mass index (BMI)	Major Depressive Disorder	rs7201895	A	G	16	407723	0.355984	-0.017337	0.00252451	336107
Body mass index (BMI)	Major Depressive Disorder	rs7218014	C	T	17	65832016	0.196595	0.0206989	0.00302709	336107
Body mass index (BMI)	Major Depressive Disorder	rs72697614	A	C	1	107514107	0.320396	0.014951	0.00260626	336107
Body mass index (BMI)	Major Depressive Disorder	rs72820274	A	G	2	104412924	0.41876	0.0160021	0.00243934	336107
Body mass index (BMI)	Major Depressive Disorder	rs72892910	T	G	6	50816887	0.170442	0.0401658	0.00320426	336107
Body mass index (BMI)	Major Depressive Disorder	rs72976986	A	G	19	4050424	0.191187	-0.0240493	0.00308786	336107
Body mass index (BMI)	Major Depressive Disorder	rs73050254	A	G	7	3129614	0.136682	0.0193216	0.00350204	336107
Body mass index (BMI)	Major Depressive Disorder	rs73144053	A	C	3	88085826	0.329919	-0.0153557	0.00256046	336107
Body mass index (BMI)	Major Depressive Disorder	rs73169730	G	A	3	170734438	0.276291	0.0194632	0.00268664	336107
Body mass index (BMI)	Major Depressive Disorder	rs7321331	A	G	13	31015138	0.741132	0.0175546	0.00275513	336107
Body mass index (BMI)	Major Depressive Disorder	rs7331420	A	G	13	99236471	0.284027	-0.0147324	0.00267011	336107
Body mass index (BMI)	Major Depressive Disorder	rs7498044	A	G	15	92573639	0.218661	-0.0176487	0.00293198	336107
Body mass index (BMI)	Major Depressive Disorder	rs750090	C	T	4	152931436	0.356153	-0.0156336	0.00253473	336107
Body mass index (BMI)	Major Depressive Disorder	rs75499503	T	C	6	26145217	0.219955	-0.0197843	0.00294617	336107
Body mass index (BMI)	Major Depressive Disorder	rs7553158	A	G	1	75005238	0.562389	-0.0174152	0.0024236	336107
Body mass index (BMI)	Major Depressive Disorder	rs75557510	G	A	3	84321469	0.0614963	-0.0377881	0.00510406	336107
Body mass index (BMI)	Major Depressive Disorder	rs756717	A	G	16	72996162	0.398859	-0.0146721	0.00248166	336107
Body mass index (BMI)	Major Depressive Disorder	rs76040172	A	G	21	46488959	0.0544397	-0.0407564	0.00530826	336107
Body mass index (BMI)	Major Depressive Disorder	rs7701777	G	T	5	27178172	0.282759	-0.0170279	0.00266777	336107
Body mass index (BMI)	Major Depressive Disorder	rs7719067	G	A	5	153538241	0.573835	-0.0162027	0.00242599	336107
Body mass index (BMI)	Major Depressive Disorder	rs7723426	C	T	5	43186097	0.675017	0.0146685	0.00256587	336107
Body mass index (BMI)	Major Depressive Disorder	rs7755574	T	G	6	153364643	0.281153	0.0154959	0.00267437	336107
Body mass index (BMI)	Major Depressive Disorder	rs7774	A	C	17	4801163	0.309138	0.0166342	0.00261526	336107
Body mass index (BMI)	Major Depressive Disorder	rs778094	A	G	2	147903802	0.577568	-0.0148535	0.00243672	336107
Body mass index (BMI)	Major Depressive Disorder	rs7852189	G	A	9	103121547	0.311364	0.0165539	0.00258881	336107
Body mass index (BMI)	Major Depressive Disorder	rs78565420	T	C	8	85703065	0.0541861	0.0337314	0.00545431	336107
Body mass index (BMI)	Major Depressive Disorder	rs79113395	A	G	1	1590521	0.265449	-0.0209147	0.00273235	336107
Body mass index (BMI)	Major Depressive Disorder	rs7933085	G	A	11	130796248	0.509195	0.0157387	0.00241521	336107
Body mass index (BMI)	Major Depressive Disorder	rs7941828	T	C	11	30430331	0.360093	-0.0156019	0.00249966	336107
Body mass index (BMI)	Major Depressive Disorder	rs7952102	C	T	11	892089	0.387339	-0.0152263	0.00246547	336107
Body mass index (BMI)	Major Depressive Disorder	rs7992832	T	C	13	28013501	0.276544	-0.0175556	0.00269236	336107
Body mass index (BMI)	Major Depressive Disorder	rs799449	T	C	7	44784697	0.558481	0.019902	0.00242699	336107
Body mass index (BMI)	Major Depressive Disorder	rs8015400	A	C	14	25930988	0.678151	0.0210882	0.0025723	336107
Body mass index (BMI)	Major Depressive Disorder	rs80330591	A	G	2	159368720	0.146844	-0.0213608	0.00339342	336107
Body mass index (BMI)	Major Depressive Disorder	rs8078135	T	C	17	21268583	0.488467	-0.0194999	0.00241182	336107
Body mass index (BMI)	Major Depressive Disorder	rs8134638	C	T	21	40644170	0.375763	0.0151694	0.00248078	336107
Body mass index (BMI)	Major Depressive Disorder	rs815163	C	T	1	190294726	0.561603	-0.0182459	0.00241971	336107
Body mass index (BMI)	Major Depressive Disorder	rs845084	A	G	10	125220036	0.257551	0.02034	0.0027569	336107
Body mass index (BMI)	Major Depressive Disorder	rs862320	T	C	16	69651866	0.410152	-0.0228157	0.0024463	336107
Body mass index (BMI)	Major Depressive Disorder	rs869400	G	T	3	185826740	0.815827	0.0307255	0.00310717	336107
Body mass index (BMI)	Major Depressive Disorder	rs879620	T	C	16	4015729	0.615276	0.0256124	0.00247819	336107
Body mass index (BMI)	Major Depressive Disorder	rs9267671	A	G	6	31880480	0.060402	0.0323708	0.00504153	336107
Body mass index (BMI)	Major Depressive Disorder	rs9291822	T	C	5	64076515	0.515455	-0.0136148	0.00242583	336107
Body mass index (BMI)	Major Depressive Disorder	rs9320823	C	T	6	98429337	0.601901	0.0189398	0.00245759	336107
Body mass index (BMI)	Major Depressive Disorder	rs9342196	T	C	6	90124635	0.189501	0.0167326	0.00306601	336107
Body mass index (BMI)	Major Depressive Disorder	rs935166	A	G	2	26949366	0.506935	-0.0154943	0.00240282	336107
Body mass index (BMI)	Major Depressive Disorder	rs9402104	A	G	6	129410736	0.584134	0.0139016	0.00245189	336107
Body mass index (BMI)	Major Depressive Disorder	rs946185	G	A	10	76423739	0.593276	-0.0146913	0.00246179	336107
Body mass index (BMI)	Major Depressive Disorder	rs9515455	A	G	13	112239671	0.416606	0.0179637	0.00244962	336107
Body mass index (BMI)	Major Depressive Disorder	rs9527906	A	G	13	59403551	0.762395	-0.0161813	0.0028336	336107
Body mass index (BMI)	Major Depressive Disorder	rs9641499	A	C	7	112984493	0.434095	-0.017102	0.00242262	336107
Body mass index (BMI)	Major Depressive Disorder	rs9688977	C	T	6	154336892	0.146486	0.0239775	0.00340602	336107
Body mass index (BMI)	Major Depressive Disorder	rs9843653	C	T	3	49920571	0.514555	0.0317261	0.00240405	336107
Body mass index (BMI)	Major Depressive Disorder	rs9847186	A	G	3	25081857	0.427737	-0.0142849	0.0024335	336107
