# Supplementary material for: Four modifiable factors that mediate the effect of educational time on major depressive disorder risk: A network Mendelian randomization study
Source: PLoS One. 2023 Jul 12;18(7):e0288034. doi: 10.1371/journal.pone.0288034 (PMC10337944; doi:10.1371/journal.pone.0288034)
Supplement: S9 Table — (XLSX) [file pone.0288034.s010.xlsx]

## Sheet: Table S9
Table S9 The detailed information on single-nucleotide polymorphisms for estimating the causal association between smoking and major depressive disorder
Exposure	Outcome	SNP	Effect_allele	Other_allele	Chromosome	Chr.Position	EAF	Beta	Beta.se	Sample.Size
Smoking (ever vs never)	Major Depressive Disorder	rs10193706	C	A	2	146316319	0.52527	-0.0117667	0.00116951	359706
Smoking (ever vs never)	Major Depressive Disorder	rs10233018	G	A	7	117523709	0.504194	-0.00765512	0.00116273	359706
Smoking (ever vs never)	Major Depressive Disorder	rs10274594	G	T	7	3463561	0.49589	0.00783264	0.00116705	359706
Smoking (ever vs never)	Major Depressive Disorder	rs1029986	T	C	2	60526817	0.584921	-0.00702078	0.00119529	359706
Smoking (ever vs never)	Major Depressive Disorder	rs10774625	G	A	12	111910219	0.504146	0.00748682	0.00116086	359706
Smoking (ever vs never)	Major Depressive Disorder	rs10813628	C	T	9	3176796	0.515133	-0.00687611	0.00116854	359706
Smoking (ever vs never)	Major Depressive Disorder	rs10897561	C	T	11	79898660	0.356457	-0.00669175	0.0012233	359706
Smoking (ever vs never)	Major Depressive Disorder	rs10905461	C	T	10	8803551	0.744192	0.00727309	0.00133206	359706
Smoking (ever vs never)	Major Depressive Disorder	rs10914684	A	G	1	33795572	0.323978	0.00773564	0.00124102	359706
Smoking (ever vs never)	Major Depressive Disorder	rs10956808	G	T	8	92775372	0.422245	0.00762466	0.00117999	359706
Smoking (ever vs never)	Major Depressive Disorder	rs11103667	T	C	9	137978360	0.19203	-0.00860468	0.00148601	359706
Smoking (ever vs never)	Major Depressive Disorder	rs11127913	C	T	3	85987108	0.390179	0.00818013	0.00118974	359706
Smoking (ever vs never)	Major Depressive Disorder	rs11611651	A	G	12	133380790	0.0877105	-0.0119868	0.00205187	359706
Smoking (ever vs never)	Major Depressive Disorder	rs11631530	T	C	15	52100215	0.118063	-0.00998634	0.0017975	359706
Smoking (ever vs never)	Major Depressive Disorder	rs11646575	A	G	16	69567781	0.438738	-0.00824462	0.00117201	359706
Smoking (ever vs never)	Major Depressive Disorder	rs12042107	C	T	1	91196176	0.549855	0.00717593	0.00116969	359706
Smoking (ever vs never)	Major Depressive Disorder	rs12450028	T	C	17	2207425	0.34473	-0.00706256	0.00122117	359706
Smoking (ever vs never)	Major Depressive Disorder	rs12479064	T	C	2	100046038	0.208302	-0.00803624	0.00146761	359706
Smoking (ever vs never)	Major Depressive Disorder	rs12487411	A	G	3	34422170	0.472062	0.00750479	0.00116511	359706
Smoking (ever vs never)	Major Depressive Disorder	rs12608052	T	C	18	49803160	0.51967	0.00675418	0.00116369	359706
Smoking (ever vs never)	Major Depressive Disorder	rs12910916	T	C	15	47675655	0.212134	-0.00901384	0.00141981	359706
Smoking (ever vs never)	Major Depressive Disorder	rs1499982	T	C	3	117820386	0.851277	-0.0114648	0.00164302	359706
Smoking (ever vs never)	Major Depressive Disorder	rs1561195	A	C	9	86700178	0.522672	-0.00789474	0.00118783	359706
Smoking (ever vs never)	Major Depressive Disorder	rs16951001	T	G	15	67854241	0.418602	-0.00660348	0.00117938	359706
Smoking (ever vs never)	Major Depressive Disorder	rs17003752	G	A	4	80322959	0.138688	0.0098606	0.00169968	359706
Smoking (ever vs never)	Major Depressive Disorder	rs17151637	T	C	8	10153082	0.281244	0.00751119	0.00129198	359706
Smoking (ever vs never)	Major Depressive Disorder	rs1899896	T	C	8	93201036	0.297575	-0.00799277	0.00127424	359706
Smoking (ever vs never)	Major Depressive Disorder	rs2416770	T	C	9	102160601	0.53106	-0.00648883	0.0011672	359706
Smoking (ever vs never)	Major Depressive Disorder	rs2675609	C	T	10	63636531	0.627493	0.00815862	0.00120651	359706
Smoking (ever vs never)	Major Depressive Disorder	rs2797116	C	T	1	72997261	0.267201	0.00791361	0.00131276	359706
Smoking (ever vs never)	Major Depressive Disorder	rs2867749	A	C	11	59233233	0.318854	0.00694461	0.0012472	359706
Smoking (ever vs never)	Major Depressive Disorder	rs299688	T	G	1	8352039	0.715841	-0.00727214	0.00131154	359706
Smoking (ever vs never)	Major Depressive Disorder	rs326341	A	G	3	107811142	0.476014	0.00658089	0.00116763	359706
Smoking (ever vs never)	Major Depressive Disorder	rs35891966	A	G	11	20129311	0.0721131	0.0147752	0.00224378	359706
Smoking (ever vs never)	Major Depressive Disorder	rs379525	T	C	12	125788119	0.48132	-0.00649056	0.00119032	359706
Smoking (ever vs never)	Major Depressive Disorder	rs42417	T	C	5	94198290	0.690191	-0.00703306	0.00126258	359706
Smoking (ever vs never)	Major Depressive Disorder	rs4566215	C	A	17	50209317	0.532626	0.00662191	0.00117234	359706
Smoking (ever vs never)	Major Depressive Disorder	rs4910656	C	T	11	4662087	0.341569	0.00684378	0.00122755	359706
Smoking (ever vs never)	Major Depressive Disorder	rs4957528	C	A	5	106420589	0.791955	-0.00847499	0.00144577	359706
Smoking (ever vs never)	Major Depressive Disorder	rs523528	T	C	11	132212816	0.585719	0.00807083	0.00119225	359706
Smoking (ever vs never)	Major Depressive Disorder	rs528301	A	G	2	45154908	0.552033	-0.00860082	0.00116774	359706
Smoking (ever vs never)	Major Depressive Disorder	rs55921136	C	T	1	210359333	0.203088	0.00859503	0.00144804	359706
Smoking (ever vs never)	Major Depressive Disorder	rs6141314	A	G	20	31093514	0.242466	-0.00806157	0.00136376	359706
Smoking (ever vs never)	Major Depressive Disorder	rs6265	T	C	11	27679916	0.188685	0.0101598	0.00148406	359706
Smoking (ever vs never)	Major Depressive Disorder	rs6433897	C	T	2	182034448	0.736673	-0.00723535	0.00132022	359706
Smoking (ever vs never)	Major Depressive Disorder	rs6676022	T	C	1	154162503	0.121622	0.0115926	0.00177885	359706
Smoking (ever vs never)	Major Depressive Disorder	rs6690680	C	T	1	5701154	0.157765	0.00884091	0.00159669	359706
Smoking (ever vs never)	Major Depressive Disorder	rs72505558	G	A	7	158113215	0.39864	0.00674371	0.00118834	359706
Smoking (ever vs never)	Major Depressive Disorder	rs72678864	A	G	4	112422145	0.173833	0.00975375	0.00153266	359706
Smoking (ever vs never)	Major Depressive Disorder	rs7333559	A	G	13	100546450	0.790323	0.00805229	0.00143597	359706
Smoking (ever vs never)	Major Depressive Disorder	rs748828	T	C	4	147879993	0.283101	0.00862128	0.00128896	359706
Smoking (ever vs never)	Major Depressive Disorder	rs7528604	A	G	1	66407352	0.433285	0.00686585	0.00117661	359706
Smoking (ever vs never)	Major Depressive Disorder	rs7567570	C	T	2	615140	0.826905	-0.00913239	0.00153323	359706
Smoking (ever vs never)	Major Depressive Disorder	rs763053	C	T	16	735921	0.224572	0.00806179	0.00139707	359706
Smoking (ever vs never)	Major Depressive Disorder	rs76608582	A	C	19	4474725	0.0477092	0.0182891	0.00286008	359706
Smoking (ever vs never)	Major Depressive Disorder	rs772921	T	C	12	56403577	0.343109	0.00727251	0.00122298	359706
Smoking (ever vs never)	Major Depressive Disorder	rs7870475	C	T	9	128134034	0.474294	-0.00718996	0.00116303	359706
Smoking (ever vs never)	Major Depressive Disorder	rs7948789	G	A	11	112839532	0.386092	-0.0161713	0.00119667	359706
Smoking (ever vs never)	Major Depressive Disorder	rs883403	C	T	7	99047978	0.154118	0.00942401	0.00160739	359706
Smoking (ever vs never)	Major Depressive Disorder	rs9375371	A	G	6	98751680	0.268873	-0.00739626	0.00131224	359706
Smoking (ever vs never)	Major Depressive Disorder	rs9381917	A	G	6	50911334	0.102086	0.0112569	0.00191907	359706
Smoking (ever vs never)	Major Depressive Disorder	rs9487626	T	C	6	111716868	0.817783	0.0131029	0.00150447	359706
