# Supplementary material for: Four modifiable factors that mediate the effect of educational time on major depressive disorder risk: A network Mendelian randomization study
Source: PLoS One. 2023 Jul 12;18(7):e0288034. doi: 10.1371/journal.pone.0288034 (PMC10337944; doi:10.1371/journal.pone.0288034)
Supplement: S10 Table — (XLSX) [file pone.0288034.s011.xlsx]

## Sheet: Table S10
Table S10 The detailed information on single-nucleotide polymorphisms for estimating the causal association between income and major depressive disorder
Exposure	Outcome	SNP	Effect_allele	Other_allele	Chromosome	Chr.Position	EAF	Beta	Beta.se	Sample.Size
Average total household income before tax	Major Depressive Disorder	rs10429582	C	T	9	23346850	0.416388	0.0270261	0.00268405	397751
Average total household income before tax	Major Depressive Disorder	rs10761035	A	G	9	99236092	0.188004	0.0186402	0.00338512	397751
Average total household income before tax	Major Depressive Disorder	rs11191116	T	C	10	103555611	0.351782	-0.0163993	0.00277643	397751
Average total household income before tax	Major Depressive Disorder	rs11588857	A	G	1	204587047	0.209469	0.0213402	0.00324615	397751
Average total household income before tax	Major Depressive Disorder	rs11678501	C	T	2	188919210	0.024727	-0.0517926	0.00851645	397751
Average total household income before tax	Major Depressive Disorder	rs11714337	A	G	3	71582521	0.431007	0.0153807	0.00267881	397751
Average total household income before tax	Major Depressive Disorder	rs11877758	G	T	18	35138110	0.312055	-0.0203602	0.00286697	397751
Average total household income before tax	Major Depressive Disorder	rs11917431	T	C	3	49644012	0.300831	0.0227135	0.00288021	397751
Average total household income before tax	Major Depressive Disorder	rs1229984	C	T	4	100239319	0.972949	-0.0491072	0.00804788	397751
Average total household income before tax	Major Depressive Disorder	rs12531825	A	G	7	8005174	0.122596	-0.0258177	0.00406172	397751
Average total household income before tax	Major Depressive Disorder	rs12692596	T	C	2	161265910	0.3717	-0.0154093	0.00273347	397751
Average total household income before tax	Major Depressive Disorder	rs12883788	T	C	14	33303540	0.459864	-0.0188574	0.00266308	397751
Average total household income before tax	Major Depressive Disorder	rs1421334	C	A	8	30865733	0.549035	0.0162948	0.00267028	397751
Average total household income before tax	Major Depressive Disorder	rs2068428	T	C	9	1792147	0.239041	0.0169724	0.00309515	397751
Average total household income before tax	Major Depressive Disorder	rs2332719	G	A	3	123712966	0.278917	-0.0183042	0.00295323	397751
Average total household income before tax	Major Depressive Disorder	rs2362523	G	A	19	5002301	0.339926	0.0158667	0.00279836	397751
Average total household income before tax	Major Depressive Disorder	rs2422859	G	T	20	3132828	0.471922	0.0163711	0.00264718	397751
Average total household income before tax	Major Depressive Disorder	rs2515919	G	A	6	31564167	0.369978	-0.0159385	0.00273539	397751
Average total household income before tax	Major Depressive Disorder	rs2820314	C	A	1	201872209	0.338157	-0.0165601	0.00278855	397751
Average total household income before tax	Major Depressive Disorder	rs32940	C	T	5	141132286	0.700979	0.0211431	0.00289645	397751
Average total household income before tax	Major Depressive Disorder	rs34473884	A	G	10	133761285	0.248977	0.017225	0.00305604	397751
Average total household income before tax	Major Depressive Disorder	rs387780	C	T	2	32502495	0.674498	0.0167299	0.00282732	397751
Average total household income before tax	Major Depressive Disorder	rs488786	T	C	1	20888207	0.164058	0.0206878	0.00356762	397751
Average total household income before tax	Major Depressive Disorder	rs5754738	G	A	22	34280249	0.709551	-0.0162464	0.00292038	397751
Average total household income before tax	Major Depressive Disorder	rs6035877	C	A	20	21512532	0.469244	-0.0145138	0.00265042	397751
Average total household income before tax	Major Depressive Disorder	rs62183028	T	G	2	212631483	0.310562	-0.0189832	0.00286114	397751
Average total household income before tax	Major Depressive Disorder	rs6429636	T	G	1	44183540	0.719691	0.0192858	0.00293518	397751
Average total household income before tax	Major Depressive Disorder	rs6699397	G	A	1	91212216	0.369644	-0.0190757	0.00274153	397751
Average total household income before tax	Major Depressive Disorder	rs6868457	C	T	5	60550041	0.478238	0.0209797	0.0026601	397751
Average total household income before tax	Major Depressive Disorder	rs71576284	A	C	7	126244536	0.008961	-0.0838859	0.0151769	397751
Average total household income before tax	Major Depressive Disorder	rs73015322	T	G	6	163857445	0.076734	-0.0271853	0.00495368	397751
Average total household income before tax	Major Depressive Disorder	rs75413320	C	T	19	13149854	0.108161	-0.0261129	0.00426829	397751
Average total household income before tax	Major Depressive Disorder	rs7700107	C	A	4	17880416	0.138299	-0.0228296	0.00382992	397751
Average total household income before tax	Major Depressive Disorder	rs77126132	A	G	7	54966738	0.093289	0.0267483	0.00457921	397751
Average total household income before tax	Major Depressive Disorder	rs784256	A	G	18	53398626	0.810934	-0.0253813	0.00339684	397751
Average total household income before tax	Major Depressive Disorder	rs7896518	G	A	10	65104500	0.428029	0.014813	0.00270047	397751
Average total household income before tax	Major Depressive Disorder	rs9388490	T	C	6	126704795	0.439901	0.015105	0.00266861	397751
Average total household income before tax	Major Depressive Disorder	rs9556958	T	C	13	99100046	0.524062	-0.0153409	0.0026641	397751
Average total household income before tax	Major Depressive Disorder	rs968050	T	C	6	98574560	0.483185	0.0223829	0.00265073	397751
Average total household income before tax	Major Depressive Disorder	rs9891103	T	C	17	44091886	0.229018	-0.0234517	0.00314818	397751
