# Supplementary material for: Four modifiable factors that mediate the effect of educational time on major depressive disorder risk: A network Mendelian randomization study
Source: PLoS One. 2023 Jul 12;18(7):e0288034. doi: 10.1371/journal.pone.0288034 (PMC10337944; doi:10.1371/journal.pone.0288034)
Supplement: S11 Table — (XLSX) [file pone.0288034.s012.xlsx]

## Sheet: Table S11
Table S11 Summary of univariable MR results before removing the outliers
Exposure	Outcome	Method	No. of SNPs	Pvalue	OR (95% CI)
Education	MDD	IVW	257	2.30829e-08	0.721(0.644-0.809)
Education	Neuroticism	IVW	256	1.11323e-17	0.690(0.634-0.751)
Education	BMI	IVW	300	2.52985e-46	0.679(0.643-0.716)
Education	Smoking	IVW	300	5.19133e-25	1.111(1.089-1.133)
Education	Income	IVW	299	2.20599e-279	1.926(1.858-1.997)
Neuroticism	MDD	IVW	66	1.59292e-17	1.432(1.319-1.556)
BMI	MDD	IVW	266	9.4208e-09	1.226(1.144-1.315)
Smoking	MDD	IVW	63	3.34169e-07	0.374(0.256-0.546)
Income	MDD	IVW	42	5.30724e-05	0.667(0.548-0.812)
