# Supplementary material for: Four modifiable factors that mediate the effect of educational time on major depressive disorder risk: A network Mendelian randomization study
Source: PLoS One. 2023 Jul 12;18(7):e0288034. doi: 10.1371/journal.pone.0288034 (PMC10337944; doi:10.1371/journal.pone.0288034)
Supplement: S12 Table — (XLSX) [file pone.0288034.s013.xlsx]

## Sheet: Table S12
Table S12 MR leave-one-out analysis of the causal effect of years of schooling on major depressive disorder
Exposure	Outcome	Samplesize	SNP	b	se	p
Years of schooling	Major Depressive Disorder	173005	rs10073890	-0.382173	0.0570941	2.17537e-11
Years of schooling	Major Depressive Disorder	173005	rs1008078	-0.373686	0.0572635	6.76734e-11
Years of schooling	Major Depressive Disorder	173005	rs10189857	-0.385034	0.0571951	1.67421e-11
Years of schooling	Major Depressive Disorder	173005	rs10191758	-0.375874	0.0572995	5.38745e-11
Years of schooling	Major Depressive Disorder	173005	rs10205801	-0.377439	0.0571971	4.14186e-11
Years of schooling	Major Depressive Disorder	173005	rs10215082	-0.374819	0.0571575	5.46626e-11
Years of schooling	Major Depressive Disorder	173005	rs10240905	-0.373299	0.0569618	5.62037e-11
Years of schooling	Major Depressive Disorder	173005	rs10456918	-0.37683	0.0571988	4.45569e-11
Years of schooling	Major Depressive Disorder	173005	rs10460095	-0.379798	0.0571958	3.13015e-11
Years of schooling	Major Depressive Disorder	173005	rs1051474	-0.374858	0.0571135	5.25951e-11
Years of schooling	Major Depressive Disorder	173005	rs10765775	-0.376305	0.0572688	5.00231e-11
Years of schooling	Major Depressive Disorder	173005	rs10798418	-0.375245	0.0570459	4.76942e-11
Years of schooling	Major Depressive Disorder	173005	rs10856785	-0.377302	0.0571861	4.17327e-11
Years of schooling	Major Depressive Disorder	173005	rs10887801	-0.381224	0.0571502	2.5482e-11
Years of schooling	Major Depressive Disorder	173005	rs10940921	-0.377817	0.057212	4.0074e-11
Years of schooling	Major Depressive Disorder	173005	rs10994777	-0.378083	0.057216	3.89561e-11
Years of schooling	Major Depressive Disorder	173005	rs11023749	-0.383062	0.0569325	1.71594e-11
Years of schooling	Major Depressive Disorder	173005	rs1105307	-0.380308	0.0571769	2.90279e-11
Years of schooling	Major Depressive Disorder	173005	rs1106090	-0.382329	0.0570976	2.141e-11
Years of schooling	Major Depressive Disorder	173005	rs11081529	-0.380481	0.0572067	2.91138e-11
Years of schooling	Major Depressive Disorder	173005	rs11123818	-0.372463	0.057361	8.397e-11
Years of schooling	Major Depressive Disorder	173005	rs111821073	-0.376417	0.0571495	4.50231e-11
Years of schooling	Major Depressive Disorder	173005	rs112687095	-0.376648	0.0571153	4.26653e-11
Years of schooling	Major Depressive Disorder	173005	rs113182709	-0.381192	0.0570341	2.33175e-11
Years of schooling	Major Depressive Disorder	173005	rs113520408	-0.382097	0.057119	2.23958e-11
Years of schooling	Major Depressive Disorder	173005	rs113615161	-0.379181	0.0571998	3.37847e-11
Years of schooling	Major Depressive Disorder	173005	rs1143770	-0.377124	0.0572063	4.32931e-11
Years of schooling	Major Depressive Disorder	173005	rs115454970	-0.37573	0.0571055	4.71796e-11
Years of schooling	Major Depressive Disorder	173005	rs11601122	-0.377496	0.0572815	4.3926e-11
Years of schooling	Major Depressive Disorder	173005	rs11620355	-0.372805	0.0567871	5.20498e-11
Years of schooling	Major Depressive Disorder	173005	rs11627087	-0.381824	0.057066	2.21768e-11
Years of schooling	Major Depressive Disorder	173005	rs11635092	-0.384692	0.0568904	1.3612e-11
Years of schooling	Major Depressive Disorder	173005	rs11657342	-0.384154	0.0569802	1.56354e-11
Years of schooling	Major Depressive Disorder	173005	rs11663602	-0.371832	0.0567454	5.65268e-11
Years of schooling	Major Depressive Disorder	173005	rs11678980	-0.38051	0.0573203	3.17291e-11
Years of schooling	Major Depressive Disorder	173005	rs11681861	-0.383407	0.0568781	1.57466e-11
Years of schooling	Major Depressive Disorder	173005	rs11694904	-0.377028	0.0571993	4.35466e-11
Years of schooling	Major Depressive Disorder	173005	rs11732657	-0.378619	0.0571997	3.61009e-11
Years of schooling	Major Depressive Disorder	173005	rs117468730	-0.375995	0.0571175	4.61537e-11
Years of schooling	Major Depressive Disorder	173005	rs11752914	-0.378761	0.0571956	3.53871e-11
Years of schooling	Major Depressive Disorder	173005	rs11772580	-0.379445	0.057192	3.25433e-11
Years of schooling	Major Depressive Disorder	173005	rs11871429	-0.377104	0.0572262	4.40684e-11
Years of schooling	Major Depressive Disorder	173005	rs12028010	-0.383913	0.0571328	1.82141e-11
Years of schooling	Major Depressive Disorder	173005	rs12375949	-0.380293	0.0572761	3.14441e-11
Years of schooling	Major Depressive Disorder	173005	rs12468040	-0.372831	0.0570727	6.46531e-11
Years of schooling	Major Depressive Disorder	173005	rs12503522	-0.38216	0.0570573	2.11545e-11
Years of schooling	Major Depressive Disorder	173005	rs12519073	-0.383396	0.0569319	1.64735e-11
Years of schooling	Major Depressive Disorder	173005	rs12574281	-0.37994	0.0571913	3.06687e-11
Years of schooling	Major Depressive Disorder	173005	rs12602286	-0.380813	0.0571426	2.66014e-11
Years of schooling	Major Depressive Disorder	173005	rs12643771	-0.382706	0.0571625	2.15594e-11
Years of schooling	Major Depressive Disorder	173005	rs12682775	-0.382844	0.0569806	1.83167e-11
Years of schooling	Major Depressive Disorder	173005	rs12804787	-0.373039	0.0567334	4.85574e-11
Years of schooling	Major Depressive Disorder	173005	rs1291818	-0.382032	0.0570887	2.20294e-11
Years of schooling	Major Depressive Disorder	173005	rs12940014	-0.378981	0.0571906	3.43452e-11
Years of schooling	Major Depressive Disorder	173005	rs13010566	-0.374944	0.0570736	5.04939e-11
Years of schooling	Major Depressive Disorder	173005	rs13029509	-0.377161	0.0571912	4.26009e-11
Years of schooling	Major Depressive Disorder	173005	rs13090388	-0.372247	0.0576207	1.04489e-10
Years of schooling	Major Depressive Disorder	173005	rs13141210	-0.373989	0.0571328	5.91152e-11
Years of schooling	Major Depressive Disorder	173005	rs13145650	-0.374678	0.0570448	5.09481e-11
Years of schooling	Major Depressive Disorder	173005	rs1334297	-0.370473	0.0573554	1.05214e-10
Years of schooling	Major Depressive Disorder	173005	rs1363862	-0.38302	0.0569807	1.7934e-11
Years of schooling	Major Depressive Disorder	173005	rs1381247	-0.382828	0.0569154	1.74075e-11
Years of schooling	Major Depressive Disorder	173005	rs1391438	-0.386155	0.0570402	1.2889e-11
Years of schooling	Major Depressive Disorder	173005	rs1427298	-0.380466	0.0571617	2.81452e-11
Years of schooling	Major Depressive Disorder	173005	rs1450782	-0.379427	0.0571846	3.24208e-11
Years of schooling	Major Depressive Disorder	173005	rs152603	-0.380619	0.0571478	2.73366e-11
Years of schooling	Major Depressive Disorder	173005	rs1558727	-0.380466	0.0571803	2.85633e-11
Years of schooling	Major Depressive Disorder	173005	rs1566085	-0.386098	0.0570529	1.31134e-11
Years of schooling	Major Depressive Disorder	173005	rs1569092	-0.373023	0.0570162	6.05349e-11
Years of schooling	Major Depressive Disorder	173005	rs1584469	-0.374	0.0570654	5.60578e-11
Years of schooling	Major Depressive Disorder	173005	rs1595973	-0.37873	0.057201	3.56701e-11
Years of schooling	Major Depressive Disorder	173005	rs1618725	-0.388343	0.0566013	6.8366e-12
Years of schooling	Major Depressive Disorder	173005	rs1671770	-0.380129	0.0571856	2.98563e-11
Years of schooling	Major Depressive Disorder	173005	rs16846463	-0.377852	0.0572733	4.18567e-11
Years of schooling	Major Depressive Disorder	173005	rs16854920	-0.375003	0.0570067	4.76086e-11
Years of schooling	Major Depressive Disorder	173005	rs16995054	-0.377845	0.0572283	4.04516e-11
Years of schooling	Major Depressive Disorder	173005	rs17048855	-0.375109	0.0571135	5.10689e-11
Years of schooling	Major Depressive Disorder	173005	rs17110109	-0.37933	0.0571981	3.31477e-11
Years of schooling	Major Depressive Disorder	173005	rs17126938	-0.381607	0.0571169	2.37046e-11
Years of schooling	Major Depressive Disorder	173005	rs17425572	-0.37644	0.0572101	4.70575e-11
Years of schooling	Major Depressive Disorder	173005	rs17489649	-0.37709	0.057249	4.49324e-11
Years of schooling	Major Depressive Disorder	173005	rs17551064	-0.372743	0.0568774	5.62235e-11
Years of schooling	Major Depressive Disorder	173005	rs17563464	-0.384972	0.0568392	1.26143e-11
Years of schooling	Major Depressive Disorder	173005	rs17565975	-0.380241	0.0572024	2.98518e-11
Years of schooling	Major Depressive Disorder	173005	rs17598675	-0.378216	0.0572407	3.90973e-11
Years of schooling	Major Depressive Disorder	173005	rs176218	-0.379261	0.057305	3.63391e-11
Years of schooling	Major Depressive Disorder	173005	rs1827540	-0.378876	0.0572146	3.54326e-11
Years of schooling	Major Depressive Disorder	173005	rs1866823	-0.380152	0.0571723	2.94623e-11
Years of schooling	Major Depressive Disorder	173005	rs192436652	-0.380021	0.0571628	2.97012e-11
Years of schooling	Major Depressive Disorder	173005	rs1925576	-0.381048	0.057128	2.55689e-11
Years of schooling	Major Depressive Disorder	173005	rs1947114	-0.376564	0.0571395	4.39073e-11
Years of schooling	Major Depressive Disorder	173005	rs1964927	-0.376872	0.0572604	4.65033e-11
Years of schooling	Major Depressive Disorder	173005	rs2052285	-0.374031	0.0570066	5.33781e-11
Years of schooling	Major Depressive Disorder	173005	rs2067854	-0.380891	0.0571924	2.7417e-11
Years of schooling	Major Depressive Disorder	173005	rs2179152	-0.375572	0.0572365	5.31782e-11
Years of schooling	Major Depressive Disorder	173005	rs2182505	-0.380658	0.0571472	2.71957e-11
Years of schooling	Major Depressive Disorder	173005	rs225291	-0.375602	0.0570829	4.70648e-11
Years of schooling	Major Depressive Disorder	173005	rs2256965	-0.38323	0.05701	1.79062e-11
Years of schooling	Major Depressive Disorder	173005	rs2283076	-0.377193	0.0571668	4.16401e-11
Years of schooling	Major Depressive Disorder	173005	rs2287838	-0.380899	0.0571807	2.71386e-11
Years of schooling	Major Depressive Disorder	173005	rs2302761	-0.372403	0.0568356	5.66617e-11
Years of schooling	Major Depressive Disorder	173005	rs2347526	-0.373522	0.0570872	6.02947e-11
Years of schooling	Major Depressive Disorder	173005	rs242093	-0.379171	0.057202	3.38789e-11
Years of schooling	Major Depressive Disorder	173005	rs2554835	-0.382382	0.0569931	1.95604e-11
Years of schooling	Major Depressive Disorder	173005	rs2570497	-0.379406	0.0572311	3.37125e-11
Years of schooling	Major Depressive Disorder	173005	rs2725370	-0.377722	0.0572763	4.26033e-11
Years of schooling	Major Depressive Disorder	173005	rs277828	-0.379133	0.0571891	3.3691e-11
Years of schooling	Major Depressive Disorder	173005	rs2787101	-0.375709	0.0570842	4.65234e-11
Years of schooling	Major Depressive Disorder	173005	rs2819336	-0.378651	0.0573828	4.14817e-11
Years of schooling	Major Depressive Disorder	173005	rs2820314	-0.375486	0.0571031	4.84615e-11
Years of schooling	Major Depressive Disorder	173005	rs28513670	-0.37535	0.057127	5.016e-11
Years of schooling	Major Depressive Disorder	173005	rs2885198	-0.375227	0.0570693	4.86758e-11
Years of schooling	Major Depressive Disorder	173005	rs2901616	-0.37407	0.0569096	4.92942e-11
Years of schooling	Major Depressive Disorder	173005	rs2905426	-0.382141	0.0570481	2.1047e-11
Years of schooling	Major Depressive Disorder	173005	rs2971970	-0.380944	0.0572373	2.82293e-11
Years of schooling	Major Depressive Disorder	173005	rs2998315	-0.375497	0.0571751	5.11714e-11
Years of schooling	Major Depressive Disorder	173005	rs3013014	-0.374654	0.0570186	5.00673e-11
Years of schooling	Major Depressive Disorder	173005	rs301800	-0.381517	0.0571554	2.47069e-11
Years of schooling	Major Depressive Disorder	173005	rs3026996	-0.377958	0.0572585	4.08681e-11
Years of schooling	Major Depressive Disorder	173005	rs31940	-0.378712	0.0572159	3.6163e-11
Years of schooling	Major Depressive Disorder	173005	rs337637	-0.375999	0.0571466	4.71875e-11
Years of schooling	Major Depressive Disorder	173005	rs34394051	-0.376648	0.0571621	4.4243e-11
Years of schooling	Major Depressive Disorder	173005	rs34485537	-0.375966	0.0571342	4.69171e-11
Years of schooling	Major Depressive Disorder	173005	rs35039375	-0.374854	0.0570927	5.17887e-11
Years of schooling	Major Depressive Disorder	173005	rs35309068	-0.385806	0.0569107	1.2088e-11
Years of schooling	Major Depressive Disorder	173005	rs35316276	-0.382726	0.0569921	1.87519e-11
Years of schooling	Major Depressive Disorder	173005	rs35417702	-0.377043	0.0572832	4.63854e-11
Years of schooling	Major Depressive Disorder	173005	rs35475880	-0.379061	0.057244	3.5474e-11
Years of schooling	Major Depressive Disorder	173005	rs36083520	-0.375916	0.0571869	4.91598e-11
Years of schooling	Major Depressive Disorder	173005	rs36119825	-0.375593	0.0571207	4.85157e-11
Years of schooling	Major Depressive Disorder	173005	rs363096	-0.373906	0.0571286	5.94981e-11
Years of schooling	Major Depressive Disorder	173005	rs3788556	-0.377433	0.0571865	4.11075e-11
Years of schooling	Major Depressive Disorder	173005	rs3809634	-0.380591	0.0571498	2.74699e-11
Years of schooling	Major Depressive Disorder	173005	rs3890802	-0.380284	0.0571748	2.90605e-11
Years of schooling	Major Depressive Disorder	173005	rs3897821	-0.377605	0.0572832	4.34265e-11
Years of schooling	Major Depressive Disorder	173005	rs4073894	-0.37787	0.0572361	4.05762e-11
Years of schooling	Major Depressive Disorder	173005	rs4328757	-0.379058	0.0572051	3.4421e-11
Years of schooling	Major Depressive Disorder	173005	rs4352658	-0.376431	0.0571871	4.62758e-11
Years of schooling	Major Depressive Disorder	173005	rs4369924	-0.37491	0.0569548	4.62367e-11
Years of schooling	Major Depressive Disorder	173005	rs4382592	-0.375248	0.0572581	5.61589e-11
Years of schooling	Major Depressive Disorder	173005	rs4384309	-0.382061	0.0570776	2.17576e-11
Years of schooling	Major Depressive Disorder	173005	rs4392737	-0.376106	0.0571175	4.55549e-11
Years of schooling	Major Depressive Disorder	173005	rs4442732	-0.380805	0.0571568	2.69289e-11
Years of schooling	Major Depressive Disorder	173005	rs4667025	-0.380879	0.057126	2.60464e-11
Years of schooling	Major Depressive Disorder	173005	rs4700393	-0.385973	0.0573403	1.68192e-11
Years of schooling	Major Depressive Disorder	173005	rs4726070	-0.378247	0.0572484	3.91891e-11
Years of schooling	Major Depressive Disorder	173005	rs4778058	-0.37912	0.0572003	3.40401e-11
Years of schooling	Major Depressive Disorder	173005	rs4787457	-0.384523	0.0572091	1.80052e-11
Years of schooling	Major Depressive Disorder	173005	rs4810227	-0.381732	0.0571688	2.43426e-11
Years of schooling	Major Depressive Disorder	173005	rs4839155	-0.375146	0.05709	4.99372e-11
Years of schooling	Major Depressive Disorder	173005	rs4846724	-0.378907	0.0572069	3.50912e-11
Years of schooling	Major Depressive Disorder	173005	rs4888746	-0.380309	0.0571497	2.84061e-11
Years of schooling	Major Depressive Disorder	173005	rs4904523	-0.381443	0.0570835	2.35385e-11
Years of schooling	Major Depressive Disorder	173005	rs4945424	-0.374191	0.0569517	5.02061e-11
Years of schooling	Major Depressive Disorder	173005	rs4964046	-0.382101	0.0570643	2.14224e-11
Years of schooling	Major Depressive Disorder	173005	rs4972400	-0.382676	0.0570451	1.9688e-11
Years of schooling	Major Depressive Disorder	173005	rs4984541	-0.37938	0.0571984	3.29598e-11
Years of schooling	Major Depressive Disorder	173005	rs535307	-0.37925	0.0571846	3.31076e-11
Years of schooling	Major Depressive Disorder	173005	rs56391344	-0.377207	0.0572616	4.47515e-11
Years of schooling	Major Depressive Disorder	173005	rs575113	-0.386398	0.0566831	9.30841e-12
Years of schooling	Major Depressive Disorder	173005	rs59123361	-0.377418	0.0572266	4.24849e-11
Years of schooling	Major Depressive Disorder	173005	rs6122735	-0.383233	0.0569631	1.72309e-11
Years of schooling	Major Depressive Disorder	173005	rs6123924	-0.379272	0.0572157	3.38406e-11
Years of schooling	Major Depressive Disorder	173005	rs613872	-0.370281	0.0567771	6.95357e-11
Years of schooling	Major Depressive Disorder	173005	rs62097985	-0.369503	0.0566439	6.87948e-11
Years of schooling	Major Depressive Disorder	173005	rs62157915	-0.377883	0.0572037	3.95068e-11
Years of schooling	Major Depressive Disorder	173005	rs62183776	-0.381309	0.0571212	2.46501e-11
Years of schooling	Major Depressive Disorder	173005	rs62184480	-0.373042	0.0570756	6.32145e-11
Years of schooling	Major Depressive Disorder	173005	rs622169	-0.382389	0.0569024	1.81633e-11
Years of schooling	Major Depressive Disorder	173005	rs62439690	-0.379997	0.0571628	2.97834e-11
Years of schooling	Major Depressive Disorder	173005	rs62444881	-0.369398	0.0567879	7.77583e-11
Years of schooling	Major Depressive Disorder	173005	rs6493265	-0.370234	0.0568308	7.28524e-11
Years of schooling	Major Depressive Disorder	173005	rs6513959	-0.374569	0.0570535	5.19563e-11
Years of schooling	Major Depressive Disorder	173005	rs6557171	-0.368243	0.0567125	8.40513e-11
Years of schooling	Major Depressive Disorder	173005	rs66568921	-0.386525	0.0569686	1.16186e-11
Years of schooling	Major Depressive Disorder	173005	rs6731373	-0.380305	0.0572098	2.98015e-11
Years of schooling	Major Depressive Disorder	173005	rs67885444	-0.379964	0.0571846	3.04213e-11
Years of schooling	Major Depressive Disorder	173005	rs67890737	-0.378659	0.0572201	3.65115e-11
Years of schooling	Major Depressive Disorder	173005	rs6803651	-0.38258	0.0570669	2.02707e-11
Years of schooling	Major Depressive Disorder	173005	rs6805241	-0.383909	0.056992	1.62602e-11
Years of schooling	Major Depressive Disorder	173005	rs6938002	-0.374868	0.0570304	4.92675e-11
Years of schooling	Major Depressive Disorder	173005	rs6959891	-0.377972	0.057204	3.91017e-11
Years of schooling	Major Depressive Disorder	173005	rs7012546	-0.379728	0.0571889	3.13901e-11
Years of schooling	Major Depressive Disorder	173005	rs702606	-0.380371	0.0571542	2.82993e-11
Years of schooling	Major Depressive Disorder	173005	rs7031698	-0.371939	0.056718	5.46532e-11
Years of schooling	Major Depressive Disorder	173005	rs710629	-0.378307	0.0572044	3.75984e-11
Years of schooling	Major Depressive Disorder	173005	rs71646142	-0.377739	0.0571938	3.98724e-11
Years of schooling	Major Depressive Disorder	173005	rs7233920	-0.378996	0.0572221	3.51393e-11
Years of schooling	Major Depressive Disorder	173005	rs7257460	-0.375287	0.057086	4.89621e-11
Years of schooling	Major Depressive Disorder	173005	rs72807818	-0.376766	0.0572436	4.64815e-11
Years of schooling	Major Depressive Disorder	173005	rs72828517	-0.378044	0.0572829	4.12272e-11
Years of schooling	Major Depressive Disorder	173005	rs72840994	-0.38163	0.0570849	2.30452e-11
Years of schooling	Major Depressive Disorder	173005	rs730384	-0.379685	0.0571914	3.16119e-11
Years of schooling	Major Depressive Disorder	173005	rs7321274	-0.379221	0.0572072	3.38188e-11
Years of schooling	Major Depressive Disorder	173005	rs73301698	-0.377228	0.0571938	4.23513e-11
Years of schooling	Major Depressive Disorder	173005	rs7332724	-0.376043	0.0571373	4.66074e-11
Years of schooling	Major Depressive Disorder	173005	rs73344830	-0.381197	0.0573232	2.93171e-11
Years of schooling	Major Depressive Disorder	173005	rs736282	-0.377572	0.0572088	4.11442e-11
Years of schooling	Major Depressive Disorder	173005	rs73874335	-0.38413	0.0567861	1.33761e-11
Years of schooling	Major Depressive Disorder	173005	rs743316	-0.372758	0.0567606	5.12732e-11
Years of schooling	Major Depressive Disorder	173005	rs74643044	-0.3766	0.0571266	4.32834e-11
Years of schooling	Major Depressive Disorder	173005	rs74701752	-0.379821	0.0571772	3.07635e-11
Years of schooling	Major Depressive Disorder	173005	rs7481514	-0.381299	0.0571243	2.4739e-11
Years of schooling	Major Depressive Disorder	173005	rs74998289	-0.378947	0.0572517	3.61721e-11
Years of schooling	Major Depressive Disorder	173005	rs7594904	-0.37619	0.0571225	4.52843e-11
Years of schooling	Major Depressive Disorder	173005	rs7603132	-0.3798	0.0571959	3.12976e-11
Years of schooling	Major Depressive Disorder	173005	rs76076331	-0.377251	0.0572372	4.36825e-11
Years of schooling	Major Depressive Disorder	173005	rs7650602	-0.378135	0.0571884	3.78957e-11
Years of schooling	Major Depressive Disorder	173005	rs76608582	-0.378514	0.0572089	3.68188e-11
Years of schooling	Major Depressive Disorder	173005	rs77025239	-0.381894	0.0570836	2.23044e-11
Years of schooling	Major Depressive Disorder	173005	rs77128898	-0.37953	0.0571526	3.12312e-11
Years of schooling	Major Depressive Disorder	173005	rs77702622	-0.37982	0.0572115	3.16088e-11
Years of schooling	Major Depressive Disorder	173005	rs77835879	-0.378738	0.0571902	3.53342e-11
Years of schooling	Major Depressive Disorder	173005	rs7796203	-0.371209	0.0566163	5.5056e-11
Years of schooling	Major Depressive Disorder	173005	rs7803932	-0.376335	0.0571518	4.55418e-11
Years of schooling	Major Depressive Disorder	173005	rs7808399	-0.380648	0.0571661	2.76409e-11
Years of schooling	Major Depressive Disorder	173005	rs7863447	-0.378688	0.0572218	3.64329e-11
Years of schooling	Major Depressive Disorder	173005	rs78721320	-0.383855	0.0568589	1.46824e-11
Years of schooling	Major Depressive Disorder	173005	rs790647	-0.375451	0.0571711	5.12871e-11
Years of schooling	Major Depressive Disorder	173005	rs7924036	-0.374592	0.0572261	5.91629e-11
Years of schooling	Major Depressive Disorder	173005	rs79265434	-0.38622	0.0568636	1.10557e-11
Years of schooling	Major Depressive Disorder	173005	rs79269403	-0.379778	0.0572231	3.20562e-11
Years of schooling	Major Depressive Disorder	173005	rs795230	-0.377165	0.0571702	4.18935e-11
Years of schooling	Major Depressive Disorder	173005	rs79523955	-0.377033	0.0571883	4.31498e-11
Years of schooling	Major Depressive Disorder	173005	rs7977614	-0.378156	0.0572234	3.88457e-11
Years of schooling	Major Depressive Disorder	173005	rs7993663	-0.375905	0.0571586	4.8155e-11
Years of schooling	Major Depressive Disorder	173005	rs80171383	-0.378432	0.0572026	3.69947e-11
Years of schooling	Major Depressive Disorder	173005	rs8020034	-0.387319	0.0568021	9.18365e-12
Years of schooling	Major Depressive Disorder	173005	rs818415	-0.380212	0.0571658	2.91032e-11
Years of schooling	Major Depressive Disorder	173005	rs837080	-0.379361	0.0571924	3.28776e-11
Years of schooling	Major Depressive Disorder	173005	rs892612	-0.38116	0.0571426	2.55241e-11
Years of schooling	Major Depressive Disorder	173005	rs894067	-0.376008	0.0571301	4.65383e-11
Years of schooling	Major Depressive Disorder	173005	rs9289300	-0.385942	0.0566936	9.931e-12
Years of schooling	Major Depressive Disorder	173005	rs9320493	-0.383183	0.056941	1.7027e-11
Years of schooling	Major Depressive Disorder	173005	rs9342482	-0.379486	0.0572143	3.29562e-11
Years of schooling	Major Depressive Disorder	173005	rs9349956	-0.382383	0.0572089	2.32541e-11
Years of schooling	Major Depressive Disorder	173005	rs9372625	-0.385171	0.0574573	2.03339e-11
Years of schooling	Major Depressive Disorder	173005	rs9384679	-0.382034	0.0570265	2.09504e-11
Years of schooling	Major Depressive Disorder	173005	rs9386319	-0.378744	0.0571992	3.5558e-11
Years of schooling	Major Depressive Disorder	173005	rs9436866	-0.374571	0.0570634	5.23398e-11
Years of schooling	Major Depressive Disorder	173005	rs9503598	-0.378246	0.0572151	3.81902e-11
Years of schooling	Major Depressive Disorder	173005	rs9556958	-0.379179	0.057213	3.41413e-11
Years of schooling	Major Depressive Disorder	173005	rs9616906	-0.38548	0.0570343	1.39194e-11
Years of schooling	Major Depressive Disorder	173005	rs9679654	-0.378869	0.0572069	3.5247e-11
Years of schooling	Major Depressive Disorder	173005	rs9704097	-0.378743	0.0572099	3.58642e-11
Years of schooling	Major Depressive Disorder	173005	rs9882532	-0.381888	0.057139	2.33333e-11
Years of schooling	Major Depressive Disorder	173005	rs9914918	-0.377022	0.0571839	4.30611e-11
Years of schooling	Major Depressive Disorder	173005	rs9933256	-0.377922	0.0571896	3.8895e-11
Years of schooling	Major Depressive Disorder	173005	rs9936270	-0.38248	0.0571031	2.11195e-11
Years of schooling	Major Depressive Disorder	173005	rs9964724	-0.368492	0.0570306	1.03798e-10
Years of schooling	Major Depressive Disorder	173005	rs9995567	-0.377814	0.0571888	3.93679e-11
Years of schooling	Major Depressive Disorder	173005	All	-0.378592	0.0570066	3.11138e-11
