# Supplementary material for: Four modifiable factors that mediate the effect of educational time on major depressive disorder risk: A network Mendelian randomization study
Source: PLoS One. 2023 Jul 12;18(7):e0288034. doi: 10.1371/journal.pone.0288034 (PMC10337944; doi:10.1371/journal.pone.0288034)
Supplement: S13 Table — (XLSX) [file pone.0288034.s014.xlsx]

## Sheet: Table S13
Table S13 MR leave-one-out analysis of the causal effect of years of schooling on neuroticism
Exposure	Outcome	Samplesize	SNP	b	se	p
Years of schooling	Neuroticism	329821	rs10073890	-0.335869	0.0383076	1.82377e-18
Years of schooling	Neuroticism	329821	rs1008078	-0.334736	0.038405	2.88345e-18
Years of schooling	Neuroticism	329821	rs10189857	-0.335928	0.0383801	2.08391e-18
Years of schooling	Neuroticism	329821	rs10191758	-0.329222	0.0381163	5.75636e-18
Years of schooling	Neuroticism	329821	rs10205801	-0.334587	0.0383315	2.57466e-18
Years of schooling	Neuroticism	329821	rs10215082	-0.33019	0.0380659	4.16593e-18
Years of schooling	Neuroticism	329821	rs10240905	-0.332111	0.0382367	3.7657e-18
Years of schooling	Neuroticism	329821	rs10456918	-0.337139	0.038281	1.28612e-18
Years of schooling	Neuroticism	329821	rs10460095	-0.336728	0.038195	1.18604e-18
Years of schooling	Neuroticism	329821	rs1051474	-0.33689	0.0382498	1.27817e-18
Years of schooling	Neuroticism	329821	rs10765775	-0.332452	0.0383295	4.18985e-18
Years of schooling	Neuroticism	329821	rs10798418	-0.333419	0.0382987	3.1547e-18
Years of schooling	Neuroticism	329821	rs10856785	-0.333748	0.0383307	3.11845e-18
Years of schooling	Neuroticism	329821	rs10887801	-0.332304	0.0382359	3.59636e-18
Years of schooling	Neuroticism	329821	rs10940921	-0.333287	0.0383075	3.31012e-18
Years of schooling	Neuroticism	329821	rs10994777	-0.334283	0.0383703	2.98503e-18
Years of schooling	Neuroticism	329821	rs11023749	-0.334821	0.0383323	2.44306e-18
Years of schooling	Neuroticism	329821	rs1105307	-0.333684	0.0383331	3.18008e-18
Years of schooling	Neuroticism	329821	rs1106090	-0.338276	0.038026	5.79368e-19
Years of schooling	Neuroticism	329821	rs11081529	-0.337982	0.0381423	7.92446e-19
Years of schooling	Neuroticism	329821	rs11123818	-0.339278	0.0382998	8.11108e-19
Years of schooling	Neuroticism	329821	rs111821073	-0.336517	0.0382974	1.53695e-18
Years of schooling	Neuroticism	329821	rs112687095	-0.336344	0.0382959	1.59492e-18
Years of schooling	Neuroticism	329821	rs113182709	-0.338364	0.0386746	2.1528e-18
Years of schooling	Neuroticism	329821	rs113520408	-0.331627	0.0382361	4.20294e-18
Years of schooling	Neuroticism	329821	rs113615161	-0.332897	0.0383466	3.91315e-18
Years of schooling	Neuroticism	329821	rs1143770	-0.33432	0.0383396	2.78262e-18
Years of schooling	Neuroticism	329821	rs115454970	-0.332166	0.0382502	3.81928e-18
Years of schooling	Neuroticism	329821	rs11601122	-0.333009	0.038425	4.45735e-18
Years of schooling	Neuroticism	329821	rs11620355	-0.332452	0.0383784	4.61599e-18
Years of schooling	Neuroticism	329821	rs11627087	-0.331511	0.038336	5.26311e-18
Years of schooling	Neuroticism	329821	rs11635092	-0.335356	0.0383304	2.15058e-18
Years of schooling	Neuroticism	329821	rs11657342	-0.336407	0.0383061	1.60477e-18
Years of schooling	Neuroticism	329821	rs11663602	-0.330432	0.0380437	3.76804e-18
Years of schooling	Neuroticism	329821	rs11678980	-0.333047	0.0383917	4.13693e-18
Years of schooling	Neuroticism	329821	rs11681861	-0.334019	0.0383711	3.17675e-18
Years of schooling	Neuroticism	329821	rs11694904	-0.332285	0.0382665	3.84009e-18
Years of schooling	Neuroticism	329821	rs11732657	-0.333763	0.0383414	3.17504e-18
Years of schooling	Neuroticism	329821	rs117468730	-0.339041	0.0387381	2.09351e-18
Years of schooling	Neuroticism	329821	rs11752914	-0.331487	0.0381894	3.95483e-18
Years of schooling	Neuroticism	329821	rs11772580	-0.335074	0.0383362	2.32238e-18
Years of schooling	Neuroticism	329821	rs11871429	-0.331784	0.0382772	4.40023e-18
Years of schooling	Neuroticism	329821	rs12028010	-0.336503	0.0383579	1.74408e-18
Years of schooling	Neuroticism	329821	rs12375949	-0.335494	0.0383531	2.18109e-18
Years of schooling	Neuroticism	329821	rs12468040	-0.334236	0.0383685	3.00622e-18
Years of schooling	Neuroticism	329821	rs12503522	-0.337491	0.0381203	8.49661e-19
Years of schooling	Neuroticism	329821	rs12519073	-0.333412	0.0383311	3.37175e-18
Years of schooling	Neuroticism	329821	rs12574281	-0.33603	0.0382675	1.61894e-18
Years of schooling	Neuroticism	329821	rs12602286	-0.337547	0.0382747	1.15419e-18
Years of schooling	Neuroticism	329821	rs12643771	-0.333606	0.0383716	3.49628e-18
Years of schooling	Neuroticism	329821	rs12682775	-0.335969	0.0382922	1.72711e-18
Years of schooling	Neuroticism	329821	rs12804787	-0.335244	0.0384168	2.62709e-18
Years of schooling	Neuroticism	329821	rs1291818	-0.333597	0.0383219	3.17226e-18
Years of schooling	Neuroticism	329821	rs12940014	-0.330892	0.037933	2.70796e-18
Years of schooling	Neuroticism	329821	rs13010566	-0.334482	0.038333	2.64573e-18
Years of schooling	Neuroticism	329821	rs13029509	-0.333286	0.0383028	3.28002e-18
Years of schooling	Neuroticism	329821	rs13090388	-0.329861	0.0385353	1.12895e-17
Years of schooling	Neuroticism	329821	rs13141210	-0.330312	0.0381073	4.39997e-18
Years of schooling	Neuroticism	329821	rs13145650	-0.330277	0.0383066	6.58321e-18
Years of schooling	Neuroticism	329821	rs1334297	-0.332935	0.0385159	5.42353e-18
Years of schooling	Neuroticism	329821	rs13422673	-0.333993	0.0383431	3.02183e-18
Years of schooling	Neuroticism	329821	rs1363862	-0.338203	0.0380178	5.7948e-19
Years of schooling	Neuroticism	329821	rs1381247	-0.334204	0.0383287	2.79665e-18
Years of schooling	Neuroticism	329821	rs1391438	-0.336943	0.0383286	1.48346e-18
Years of schooling	Neuroticism	329821	rs1427298	-0.333555	0.0383132	3.14765e-18
Years of schooling	Neuroticism	329821	rs1450782	-0.334536	0.0383236	2.56425e-18
Years of schooling	Neuroticism	329821	rs152603	-0.335588	0.0382884	1.87218e-18
Years of schooling	Neuroticism	329821	rs1558727	-0.336333	0.0382376	1.41925e-18
Years of schooling	Neuroticism	329821	rs1566085	-0.335461	0.0383811	2.32556e-18
Years of schooling	Neuroticism	329821	rs1569092	-0.334296	0.0384166	3.26491e-18
Years of schooling	Neuroticism	329821	rs1584469	-0.332516	0.0383012	3.90138e-18
Years of schooling	Neuroticism	329821	rs1595973	-0.335978	0.038254	1.59425e-18
Years of schooling	Neuroticism	329821	rs1618725	-0.336331	0.0383228	1.69014e-18
Years of schooling	Neuroticism	329821	rs1620977	-0.334764	0.0384506	3.13823e-18
Years of schooling	Neuroticism	329821	rs16846463	-0.337019	0.0384532	1.87768e-18
Years of schooling	Neuroticism	329821	rs16854920	-0.333338	0.038301	3.22907e-18
Years of schooling	Neuroticism	329821	rs16995054	-0.334678	0.0383641	2.69201e-18
Years of schooling	Neuroticism	329821	rs17048855	-0.332694	0.0382893	3.65765e-18
Years of schooling	Neuroticism	329821	rs17110109	-0.33338	0.0383039	3.21673e-18
Years of schooling	Neuroticism	329821	rs17126938	-0.338368	0.0381718	7.69535e-19
Years of schooling	Neuroticism	329821	rs17425572	-0.334429	0.0383474	2.75708e-18
Years of schooling	Neuroticism	329821	rs17489649	-0.333704	0.0383594	3.33626e-18
Years of schooling	Neuroticism	329821	rs17563464	-0.338655	0.0381432	6.77617e-19
Years of schooling	Neuroticism	329821	rs17565975	-0.333313	0.0383158	3.34568e-18
Years of schooling	Neuroticism	329821	rs17598675	-0.335373	0.0383244	2.11621e-18
Years of schooling	Neuroticism	329821	rs1827540	-0.332174	0.0382126	3.53656e-18
Years of schooling	Neuroticism	329821	rs1866823	-0.330285	0.0378685	2.73586e-18
Years of schooling	Neuroticism	329821	rs192436652	-0.334535	0.0387749	6.26397e-18
Years of schooling	Neuroticism	329821	rs1925576	-0.333391	0.0383025	3.19927e-18
Years of schooling	Neuroticism	329821	rs1964927	-0.333278	0.0383518	3.62432e-18
Years of schooling	Neuroticism	329821	rs2052285	-0.335904	0.0382826	1.71921e-18
Years of schooling	Neuroticism	329821	rs2067854	-0.338611	0.0381472	6.90288e-19
Years of schooling	Neuroticism	329821	rs2179152	-0.334499	0.038372	2.84993e-18
Years of schooling	Neuroticism	329821	rs2182505	-0.334274	0.0383358	2.79121e-18
Years of schooling	Neuroticism	329821	rs225291	-0.332141	0.03825	3.8409e-18
Years of schooling	Neuroticism	329821	rs2256965	-0.33277	0.0382834	3.55232e-18
Years of schooling	Neuroticism	329821	rs2287838	-0.334521	0.0383394	2.6561e-18
Years of schooling	Neuroticism	329821	rs2302761	-0.332573	0.0383126	3.93954e-18
Years of schooling	Neuroticism	329821	rs2347526	-0.335207	0.0383551	2.33995e-18
Years of schooling	Neuroticism	329821	rs2554835	-0.332729	0.0382491	3.34788e-18
Years of schooling	Neuroticism	329821	rs2570497	-0.33593	0.0383022	1.77822e-18
Years of schooling	Neuroticism	329821	rs2725370	-0.334495	0.038381	2.90465e-18
Years of schooling	Neuroticism	329821	rs277828	-0.334612	0.0383349	2.57712e-18
Years of schooling	Neuroticism	329821	rs2787101	-0.330537	0.0378835	2.65974e-18
Years of schooling	Neuroticism	329821	rs2819336	-0.339675	0.0381833	5.7943e-19
Years of schooling	Neuroticism	329821	rs2820314	-0.331098	0.0380923	3.56121e-18
Years of schooling	Neuroticism	329821	rs28513670	-0.337992	0.0381928	8.7806e-19
Years of schooling	Neuroticism	329821	rs2885198	-0.33312	0.038289	3.31477e-18
Years of schooling	Neuroticism	329821	rs2901616	-0.331262	0.0380206	2.96737e-18
Years of schooling	Neuroticism	329821	rs2905426	-0.332456	0.0382313	3.44083e-18
Years of schooling	Neuroticism	329821	rs2971970	-0.333425	0.0383889	3.77214e-18
Years of schooling	Neuroticism	329821	rs2998315	-0.332142	0.0382664	3.96774e-18
Years of schooling	Neuroticism	329821	rs3013014	-0.331629	0.0381301	3.39894e-18
Years of schooling	Neuroticism	329821	rs301800	-0.337651	0.0382418	1.0526e-18
Years of schooling	Neuroticism	329821	rs3026996	-0.338117	0.038217	8.96767e-19
Years of schooling	Neuroticism	329821	rs31940	-0.334489	0.0383786	2.89428e-18
Years of schooling	Neuroticism	329821	rs337637	-0.333266	0.038313	3.36236e-18
Years of schooling	Neuroticism	329821	rs34394051	-0.335087	0.0383562	2.41086e-18
Years of schooling	Neuroticism	329821	rs34485537	-0.335574	0.0382985	1.91722e-18
Years of schooling	Neuroticism	329821	rs35309068	-0.33713	0.0382328	1.16714e-18
Years of schooling	Neuroticism	329821	rs35316276	-0.330236	0.0379959	3.58114e-18
Years of schooling	Neuroticism	329821	rs35417702	-0.337142	0.0382648	1.24277e-18
Years of schooling	Neuroticism	329821	rs35475880	-0.334834	0.0383774	2.66719e-18
Years of schooling	Neuroticism	329821	rs36083520	-0.333733	0.0383892	3.51722e-18
Years of schooling	Neuroticism	329821	rs36119825	-0.33447	0.0383334	2.65491e-18
Years of schooling	Neuroticism	329821	rs363096	-0.333564	0.038352	3.39463e-18
Years of schooling	Neuroticism	329821	rs3788556	-0.333998	0.038337	2.98122e-18
Years of schooling	Neuroticism	329821	rs3809634	-0.334187	0.038333	2.83131e-18
Years of schooling	Neuroticism	329821	rs3890802	-0.336701	0.0382207	1.25819e-18
Years of schooling	Neuroticism	329821	rs3897821	-0.332212	0.0383187	4.33185e-18
Years of schooling	Neuroticism	329821	rs4073894	-0.328545	0.0379797	5.12584e-18
Years of schooling	Neuroticism	329821	rs4328757	-0.335023	0.038323	2.28817e-18
Years of schooling	Neuroticism	329821	rs4352658	-0.33654	0.0384361	2.02593e-18
Years of schooling	Neuroticism	329821	rs4369924	-0.334472	0.0383544	2.76782e-18
Years of schooling	Neuroticism	329821	rs4382592	-0.330872	0.0382572	5.21335e-18
Years of schooling	Neuroticism	329821	rs4442732	-0.334471	0.0383317	2.64498e-18
Years of schooling	Neuroticism	329821	rs4667025	-0.334258	0.0383254	2.74344e-18
Years of schooling	Neuroticism	329821	rs4700393	-0.336598	0.0384243	1.95212e-18
Years of schooling	Neuroticism	329821	rs4726070	-0.335484	0.0383266	2.07195e-18
Years of schooling	Neuroticism	329821	rs4778058	-0.336345	0.0382215	1.36944e-18
Years of schooling	Neuroticism	329821	rs4787457	-0.332955	0.0383896	4.20641e-18
Years of schooling	Neuroticism	329821	rs4839155	-0.331359	0.0381927	4.09975e-18
Years of schooling	Neuroticism	329821	rs4846724	-0.335383	0.0383014	2.01556e-18
Years of schooling	Neuroticism	329821	rs4888746	-0.336714	0.0381509	1.08637e-18
Years of schooling	Neuroticism	329821	rs4904523	-0.335907	0.0382464	1.59585e-18
Years of schooling	Neuroticism	329821	rs4945424	-0.333744	0.0383171	3.03772e-18
Years of schooling	Neuroticism	329821	rs4964046	-0.336452	0.0382178	1.32553e-18
Years of schooling	Neuroticism	329821	rs4972400	-0.333069	0.0383077	3.48126e-18
Years of schooling	Neuroticism	329821	rs4984541	-0.332688	0.0382975	3.72381e-18
Years of schooling	Neuroticism	329821	rs535307	-0.333906	0.038324	2.96689e-18
Years of schooling	Neuroticism	329821	rs56391344	-0.332438	0.0383457	4.34004e-18
Years of schooling	Neuroticism	329821	rs575113	-0.338737	0.0380268	5.20274e-19
Years of schooling	Neuroticism	329821	rs59123361	-0.336391	0.038437	2.10087e-18
Years of schooling	Neuroticism	329821	rs6122735	-0.337077	0.0381443	9.84088e-19
Years of schooling	Neuroticism	329821	rs6123924	-0.33701	0.0382863	1.33959e-18
Years of schooling	Neuroticism	329821	rs613872	-0.32898	0.0381515	6.52341e-18
Years of schooling	Neuroticism	329821	rs62097985	-0.329397	0.0379359	3.85498e-18
Years of schooling	Neuroticism	329821	rs62183776	-0.338382	0.0380931	6.50619e-19
Years of schooling	Neuroticism	329821	rs62184480	-0.328534	0.0379777	5.11877e-18
Years of schooling	Neuroticism	329821	rs622169	-0.336717	0.0381706	1.13079e-18
Years of schooling	Neuroticism	329821	rs62439690	-0.335699	0.0382937	1.84432e-18
Years of schooling	Neuroticism	329821	rs6513959	-0.331747	0.0382057	3.84845e-18
Years of schooling	Neuroticism	329821	rs6557171	-0.334978	0.0383788	2.58749e-18
Years of schooling	Neuroticism	329821	rs6731373	-0.334004	0.0383491	3.05002e-18
Years of schooling	Neuroticism	329821	rs67885444	-0.334652	0.0383637	2.7059e-18
Years of schooling	Neuroticism	329821	rs67890737	-0.336042	0.0382787	1.65179e-18
Years of schooling	Neuroticism	329821	rs6803651	-0.335728	0.038298	1.8481e-18
Years of schooling	Neuroticism	329821	rs6805241	-0.336847	0.0382795	1.37214e-18
Years of schooling	Neuroticism	329821	rs6938002	-0.333454	0.038307	3.18148e-18
Years of schooling	Neuroticism	329821	rs6959891	-0.334856	0.0383339	2.43156e-18
Years of schooling	Neuroticism	329821	rs7012546	-0.332881	0.0382694	3.36719e-18
Years of schooling	Neuroticism	329821	rs702606	-0.333816	0.0383648	3.28662e-18
Years of schooling	Neuroticism	329821	rs7029718	-0.328104	0.0383364	1.14304e-17
Years of schooling	Neuroticism	329821	rs7031698	-0.332184	0.0382668	3.93207e-18
Years of schooling	Neuroticism	329821	rs710629	-0.333995	0.0383288	2.93501e-18
Years of schooling	Neuroticism	329821	rs71646142	-0.334076	0.0383535	3.0274e-18
Years of schooling	Neuroticism	329821	rs7233920	-0.333028	0.0383289	3.66672e-18
Years of schooling	Neuroticism	329821	rs7257460	-0.335923	0.0382885	1.73237e-18
Years of schooling	Neuroticism	329821	rs72807818	-0.332252	0.0384017	5.05982e-18
Years of schooling	Neuroticism	329821	rs72828517	-0.334019	0.0384221	3.51725e-18
Years of schooling	Neuroticism	329821	rs72840994	-0.333375	0.0383345	3.42388e-18
Years of schooling	Neuroticism	329821	rs730384	-0.33302	0.0382819	3.34369e-18
Years of schooling	Neuroticism	329821	rs7321274	-0.334759	0.0383507	2.57208e-18
Years of schooling	Neuroticism	329821	rs73301698	-0.332601	0.0383023	3.83508e-18
Years of schooling	Neuroticism	329821	rs7332724	-0.335581	0.0383087	1.95398e-18
Years of schooling	Neuroticism	329821	rs73344830	-0.331919	0.0383476	4.9064e-18
Years of schooling	Neuroticism	329821	rs736282	-0.33322	0.0383047	3.34244e-18
Years of schooling	Neuroticism	329821	rs73874335	-0.341103	0.038087	3.36976e-19
Years of schooling	Neuroticism	329821	rs743316	-0.335186	0.0383275	2.22394e-18
Years of schooling	Neuroticism	329821	rs74643044	-0.338203	0.038438	1.38442e-18
Years of schooling	Neuroticism	329821	rs74701752	-0.329103	0.0380968	5.69015e-18
Years of schooling	Neuroticism	329821	rs7481514	-0.335126	0.0383204	2.22277e-18
Years of schooling	Neuroticism	329821	rs7603132	-0.335159	0.038346	2.32341e-18
Years of schooling	Neuroticism	329821	rs76076331	-0.340705	0.0381085	3.87826e-19
Years of schooling	Neuroticism	329821	rs7650602	-0.334167	0.0383229	2.78749e-18
Years of schooling	Neuroticism	329821	rs76608582	-0.337751	0.0385733	2.02149e-18
Years of schooling	Neuroticism	329821	rs77025239	-0.336479	0.0383053	1.57574e-18
Years of schooling	Neuroticism	329821	rs77128898	-0.338351	0.0385428	1.65547e-18
Years of schooling	Neuroticism	329821	rs77702622	-0.329606	0.0384293	9.74101e-18
Years of schooling	Neuroticism	329821	rs77835879	-0.332145	0.0383409	4.59737e-18
Years of schooling	Neuroticism	329821	rs7803932	-0.333161	0.038351	3.71651e-18
Years of schooling	Neuroticism	329821	rs7808399	-0.334344	0.0383343	2.73827e-18
Years of schooling	Neuroticism	329821	rs7863447	-0.335117	0.0383734	2.47865e-18
Years of schooling	Neuroticism	329821	rs78721320	-0.33356	0.038346	3.35728e-18
Years of schooling	Neuroticism	329821	rs790647	-0.338908	0.038107	5.91599e-19
Years of schooling	Neuroticism	329821	rs7924036	-0.335578	0.0383577	2.15949e-18
Years of schooling	Neuroticism	329821	rs79265434	-0.338697	0.0384099	1.16572e-18
Years of schooling	Neuroticism	329821	rs79269403	-0.33432	0.0383707	2.9617e-18
Years of schooling	Neuroticism	329821	rs795230	-0.332571	0.0382265	3.31888e-18
Years of schooling	Neuroticism	329821	rs79523955	-0.338109	0.0383034	1.07386e-18
Years of schooling	Neuroticism	329821	rs7977614	-0.332611	0.0383105	3.88942e-18
Years of schooling	Neuroticism	329821	rs7993663	-0.331842	0.0382155	3.83946e-18
Years of schooling	Neuroticism	329821	rs8008382	-0.338818	0.0379564	4.39713e-19
Years of schooling	Neuroticism	329821	rs80171383	-0.331006	0.038228	4.77011e-18
Years of schooling	Neuroticism	329821	rs8020034	-0.332638	0.038384	4.47358e-18
Years of schooling	Neuroticism	329821	rs818415	-0.334667	0.0383444	2.59367e-18
Years of schooling	Neuroticism	329821	rs837080	-0.331848	0.0381874	3.62491e-18
Years of schooling	Neuroticism	329821	rs892612	-0.334735	0.0383709	2.69314e-18
Years of schooling	Neuroticism	329821	rs894067	-0.337128	0.0381238	9.32104e-19
Years of schooling	Neuroticism	329821	rs9289300	-0.337215	0.0382757	1.24973e-18
Years of schooling	Neuroticism	329821	rs9320493	-0.333383	0.0383488	3.51688e-18
Years of schooling	Neuroticism	329821	rs9342482	-0.335256	0.0383381	2.23532e-18
Years of schooling	Neuroticism	329821	rs9349956	-0.332532	0.0384002	4.73249e-18
Years of schooling	Neuroticism	329821	rs9372625	-0.32945	0.0383919	9.38672e-18
Years of schooling	Neuroticism	329821	rs9384679	-0.334663	0.0383221	2.48232e-18
Years of schooling	Neuroticism	329821	rs9386319	-0.334582	0.0383263	2.55081e-18
Years of schooling	Neuroticism	329821	rs9436866	-0.338223	0.0383017	1.04209e-18
Years of schooling	Neuroticism	329821	rs9503598	-0.335307	0.038313	2.09986e-18
Years of schooling	Neuroticism	329821	rs9556958	-0.330588	0.0379912	3.26971e-18
Years of schooling	Neuroticism	329821	rs9616906	-0.333001	0.0383533	3.87305e-18
Years of schooling	Neuroticism	329821	rs9679654	-0.336691	0.03819	1.18405e-18
Years of schooling	Neuroticism	329821	rs9704097	-0.334726	0.0383274	2.47262e-18
Years of schooling	Neuroticism	329821	rs9914918	-0.331383	0.0381537	3.77214e-18
Years of schooling	Neuroticism	329821	rs9933256	-0.333272	0.0383142	3.36592e-18
Years of schooling	Neuroticism	329821	rs9995567	-0.333652	0.038315	3.08945e-18
Years of schooling	Neuroticism	329821	All	-0.334353	0.0382086	2.12003e-18
