# Supplementary material for: Four modifiable factors that mediate the effect of educational time on major depressive disorder risk: A network Mendelian randomization study
Source: PLoS One. 2023 Jul 12;18(7):e0288034. doi: 10.1371/journal.pone.0288034 (PMC10337944; doi:10.1371/journal.pone.0288034)
Supplement: S14 Table — (XLSX) [file pone.0288034.s015.xlsx]

## Sheet: Table S14
Table S14 MR leave-one-out analysis of the causal effect of years of schooling on body mass index
Exposure	Outcome	Samplesize	SNP	b	se	p
Years of schooling	Body mass index (BMI)	336107	rs10073890	-0.397178	0.0227619	3.49082e-68
Years of schooling	Body mass index (BMI)	336107	rs1008078	-0.394249	0.0227156	1.78105e-67
Years of schooling	Body mass index (BMI)	336107	rs10189857	-0.395248	0.022772	1.75506e-67
Years of schooling	Body mass index (BMI)	336107	rs10191758	-0.397935	0.022801	3.29376e-68
Years of schooling	Body mass index (BMI)	336107	rs10205801	-0.399111	0.0226725	2.32182e-69
Years of schooling	Body mass index (BMI)	336107	rs10215082	-0.400413	0.0226087	3.47499e-70
Years of schooling	Body mass index (BMI)	336107	rs10240905	-0.395107	0.0226416	3.413e-68
Years of schooling	Body mass index (BMI)	336107	rs10456918	-0.398313	0.0227441	1.14514e-68
Years of schooling	Body mass index (BMI)	336107	rs10460095	-0.396587	0.022743	4.26508e-68
Years of schooling	Body mass index (BMI)	336107	rs1051474	-0.396674	0.0227577	4.85888e-68
Years of schooling	Body mass index (BMI)	336107	rs10760023	-0.397265	0.022756	3.01446e-68
Years of schooling	Body mass index (BMI)	336107	rs10765775	-0.398975	0.0227524	7.67786e-69
Years of schooling	Body mass index (BMI)	336107	rs10772644	-0.396592	0.0227377	3.95551e-68
Years of schooling	Body mass index (BMI)	336107	rs10773002	-0.400565	0.022751	2.1979e-69
Years of schooling	Body mass index (BMI)	336107	rs10798418	-0.39742	0.0227512	2.50804e-68
Years of schooling	Body mass index (BMI)	336107	rs10856785	-0.396406	0.0227295	4.09158e-68
Years of schooling	Body mass index (BMI)	336107	rs10862376	-0.396388	0.022743	4.97124e-68
Years of schooling	Body mass index (BMI)	336107	rs10875121	-0.39474	0.0226709	6.72475e-68
Years of schooling	Body mass index (BMI)	336107	rs10887801	-0.399023	0.0226869	3.03049e-69
Years of schooling	Body mass index (BMI)	336107	rs10940921	-0.398145	0.0227431	1.28543e-68
Years of schooling	Body mass index (BMI)	336107	rs10963297	-0.398219	0.0228002	2.61742e-68
Years of schooling	Body mass index (BMI)	336107	rs10994777	-0.395798	0.0226971	4.22513e-68
Years of schooling	Body mass index (BMI)	336107	rs11023749	-0.398706	0.0227109	5.37608e-69
Years of schooling	Body mass index (BMI)	336107	rs1105307	-0.399269	0.0226505	1.51822e-69
Years of schooling	Body mass index (BMI)	336107	rs1106090	-0.395442	0.0226773	4.25931e-68
Years of schooling	Body mass index (BMI)	336107	rs11081529	-0.399217	0.0226951	2.91474e-69
Years of schooling	Body mass index (BMI)	336107	rs11123818	-0.393589	0.0227514	4.73761e-67
Years of schooling	Body mass index (BMI)	336107	rs111821073	-0.396579	0.0227373	3.97556e-68
Years of schooling	Body mass index (BMI)	336107	rs112687095	-0.397961	0.0227426	1.47229e-68
Years of schooling	Body mass index (BMI)	336107	rs112806496	-0.39925	0.0226645	1.86913e-69
Years of schooling	Body mass index (BMI)	336107	rs113182709	-0.397397	0.0227562	2.72787e-68
Years of schooling	Body mass index (BMI)	336107	rs113520408	-0.398302	0.0227474	1.207e-68
Years of schooling	Body mass index (BMI)	336107	rs113615161	-0.396005	0.0227009	3.79235e-68
Years of schooling	Body mass index (BMI)	336107	rs1143770	-0.39622	0.0227329	4.94025e-68
Years of schooling	Body mass index (BMI)	336107	rs115454970	-0.395092	0.0226062	2.13884e-68
Years of schooling	Body mass index (BMI)	336107	rs11601122	-0.396702	0.0227836	6.71571e-68
Years of schooling	Body mass index (BMI)	336107	rs11620355	-0.396931	0.0227484	3.51792e-68
Years of schooling	Body mass index (BMI)	336107	rs11627087	-0.398131	0.0227283	1.0632e-68
Years of schooling	Body mass index (BMI)	336107	rs11635092	-0.399722	0.0226439	9.7348e-70
Years of schooling	Body mass index (BMI)	336107	rs11657342	-0.396956	0.02278	5.27215e-68
Years of schooling	Body mass index (BMI)	336107	rs11663602	-0.397197	0.0227603	3.36284e-68
Years of schooling	Body mass index (BMI)	336107	rs11678980	-0.396767	0.0228115	9.283e-68
Years of schooling	Body mass index (BMI)	336107	rs11681861	-0.398272	0.0227254	9.16149e-69
Years of schooling	Body mass index (BMI)	336107	rs11694904	-0.396995	0.0227606	3.94284e-68
Years of schooling	Body mass index (BMI)	336107	rs11732657	-0.396214	0.0227315	4.87076e-68
Years of schooling	Body mass index (BMI)	336107	rs117468730	-0.397111	0.0227532	3.26808e-68
Years of schooling	Body mass index (BMI)	336107	rs11752914	-0.396041	0.0226959	3.44622e-68
Years of schooling	Body mass index (BMI)	336107	rs11772580	-0.396545	0.0227373	4.07781e-68
Years of schooling	Body mass index (BMI)	336107	rs117799466	-0.396729	0.0227501	4.20444e-68
Years of schooling	Body mass index (BMI)	336107	rs11871429	-0.397972	0.022761	1.86995e-68
Years of schooling	Body mass index (BMI)	336107	rs12028010	-0.398474	0.0227704	1.4413e-68
Years of schooling	Body mass index (BMI)	336107	rs12332731	-0.399679	0.0226243	7.67995e-70
Years of schooling	Body mass index (BMI)	336107	rs12375949	-0.39441	0.0226636	7.85203e-68
Years of schooling	Body mass index (BMI)	336107	rs12468040	-0.395366	0.0227243	8.4801e-68
Years of schooling	Body mass index (BMI)	336107	rs12503522	-0.396462	0.022733	4.10804e-68
Years of schooling	Body mass index (BMI)	336107	rs12519073	-0.396598	0.0227398	4.04784e-68
Years of schooling	Body mass index (BMI)	336107	rs12574281	-0.398	0.0227465	1.50581e-68
Years of schooling	Body mass index (BMI)	336107	rs12602286	-0.398171	0.022748	1.34646e-68
Years of schooling	Body mass index (BMI)	336107	rs12643771	-0.395834	0.0227511	8.48192e-68
Years of schooling	Body mass index (BMI)	336107	rs12682775	-0.39773	0.0227493	1.92519e-68
Years of schooling	Body mass index (BMI)	336107	rs12804787	-0.396702	0.0227418	3.83892e-68
Years of schooling	Body mass index (BMI)	336107	rs1291818	-0.396829	0.0227526	4.02454e-68
Years of schooling	Body mass index (BMI)	336107	rs12940014	-0.398334	0.0227177	7.87332e-69
Years of schooling	Body mass index (BMI)	336107	rs12955211	-0.399118	0.0226663	2.12166e-69
Years of schooling	Body mass index (BMI)	336107	rs13010566	-0.397517	0.0227585	2.5684e-68
Years of schooling	Body mass index (BMI)	336107	rs13141210	-0.394492	0.0226476	5.94872e-68
Years of schooling	Body mass index (BMI)	336107	rs13145650	-0.39698	0.0227569	3.798e-68
Years of schooling	Body mass index (BMI)	336107	rs1334297	-0.39317	0.022763	7.597e-67
Years of schooling	Body mass index (BMI)	336107	rs13422673	-0.39896	0.0227146	4.64493e-69
Years of schooling	Body mass index (BMI)	336107	rs1363862	-0.39724	0.0227577	3.14434e-68
Years of schooling	Body mass index (BMI)	336107	rs1381247	-0.399499	0.0225989	6.21234e-70
Years of schooling	Body mass index (BMI)	336107	rs1391438	-0.399082	0.0227626	8.1164e-69
Years of schooling	Body mass index (BMI)	336107	rs1427298	-0.397435	0.022755	2.61008e-68
Years of schooling	Body mass index (BMI)	336107	rs1450782	-0.397913	0.0227403	1.48046e-68
Years of schooling	Body mass index (BMI)	336107	rs152603	-0.39649	0.0227309	3.90676e-68
Years of schooling	Body mass index (BMI)	336107	rs1558727	-0.399206	0.0226675	2.01625e-69
Years of schooling	Body mass index (BMI)	336107	rs1566085	-0.393874	0.0226706	1.30467e-67
Years of schooling	Body mass index (BMI)	336107	rs1569092	-0.398285	0.0227636	1.52129e-68
Years of schooling	Body mass index (BMI)	336107	rs1595973	-0.395795	0.0226793	3.33414e-68
Years of schooling	Body mass index (BMI)	336107	rs1671770	-0.398002	0.022743	1.43375e-68
Years of schooling	Body mass index (BMI)	336107	rs16846463	-0.398721	0.0227527	9.37582e-69
Years of schooling	Body mass index (BMI)	336107	rs16854920	-0.399406	0.0226125	8.07508e-70
Years of schooling	Body mass index (BMI)	336107	rs1689510	-0.393227	0.0226284	1.2206e-67
Years of schooling	Body mass index (BMI)	336107	rs16995054	-0.399933	0.022605	4.80949e-70
Years of schooling	Body mass index (BMI)	336107	rs17048855	-0.397589	0.0227629	2.57723e-68
Years of schooling	Body mass index (BMI)	336107	rs17110109	-0.39535	0.0226334	2.53215e-68
Years of schooling	Body mass index (BMI)	336107	rs17126938	-0.397039	0.022756	3.58251e-68
Years of schooling	Body mass index (BMI)	336107	rs17425572	-0.398596	0.0227397	8.66588e-69
Years of schooling	Body mass index (BMI)	336107	rs17489649	-0.398428	0.0227585	1.27162e-68
Years of schooling	Body mass index (BMI)	336107	rs175325	-0.397299	0.0227658	3.34877e-68
Years of schooling	Body mass index (BMI)	336107	rs17551064	-0.396706	0.0227523	4.41003e-68
Years of schooling	Body mass index (BMI)	336107	rs17563464	-0.398236	0.0227546	1.39873e-68
Years of schooling	Body mass index (BMI)	336107	rs17598675	-0.399611	0.022659	1.30661e-69
Years of schooling	Body mass index (BMI)	336107	rs176218	-0.395242	0.0227314	1.02669e-67
Years of schooling	Body mass index (BMI)	336107	rs1866823	-0.397628	0.0227526	2.17465e-68
Years of schooling	Body mass index (BMI)	336107	rs1882273	-0.395705	0.0227076	5.23008e-68
Years of schooling	Body mass index (BMI)	336107	rs192436652	-0.397025	0.0227629	3.97611e-68
Years of schooling	Body mass index (BMI)	336107	rs1925576	-0.396289	0.0227183	3.85136e-68
Years of schooling	Body mass index (BMI)	336107	rs1964927	-0.393901	0.0225874	4.17432e-68
Years of schooling	Body mass index (BMI)	336107	rs2052285	-0.397709	0.0227586	2.21718e-68
Years of schooling	Body mass index (BMI)	336107	rs2067854	-0.396385	0.0227507	5.52595e-68
Years of schooling	Body mass index (BMI)	336107	rs2179152	-0.398174	0.0227773	1.99289e-68
Years of schooling	Body mass index (BMI)	336107	rs2182505	-0.39544	0.022634	2.38018e-68
Years of schooling	Body mass index (BMI)	336107	rs225291	-0.397925	0.022741	1.48172e-68
Years of schooling	Body mass index (BMI)	336107	rs2256965	-0.396629	0.02275	4.53621e-68
Years of schooling	Body mass index (BMI)	336107	rs2283076	-0.396915	0.0227464	3.47143e-68
Years of schooling	Body mass index (BMI)	336107	rs2287838	-0.40015	0.0225833	2.99885e-70
Years of schooling	Body mass index (BMI)	336107	rs2302761	-0.396297	0.0227356	4.82554e-68
Years of schooling	Body mass index (BMI)	336107	rs2347526	-0.39649	0.0227673	6.36483e-68
Years of schooling	Body mass index (BMI)	336107	rs2447535	-0.399928	0.0225864	3.7308e-70
Years of schooling	Body mass index (BMI)	336107	rs2570497	-0.394855	0.0226324	3.66208e-68
Years of schooling	Body mass index (BMI)	336107	rs277828	-0.398405	0.0227154	7.21897e-69
Years of schooling	Body mass index (BMI)	336107	rs2787101	-0.395532	0.0226386	2.36094e-68
Years of schooling	Body mass index (BMI)	336107	rs2819336	-0.397391	0.0228234	6.73871e-68
Years of schooling	Body mass index (BMI)	336107	rs28373063	-0.398599	0.0227177	6.40983e-69
Years of schooling	Body mass index (BMI)	336107	rs28513670	-0.395941	0.0227142	4.75989e-68
Years of schooling	Body mass index (BMI)	336107	rs2885198	-0.396752	0.0227458	3.90231e-68
Years of schooling	Body mass index (BMI)	336107	rs2901616	-0.398025	0.0227359	1.27962e-68
Years of schooling	Body mass index (BMI)	336107	rs2905426	-0.399472	0.0226143	7.85649e-70
Years of schooling	Body mass index (BMI)	336107	rs2923431	-0.396994	0.022759	3.86418e-68
Years of schooling	Body mass index (BMI)	336107	rs2971970	-0.397202	0.0227833	4.55862e-68
Years of schooling	Body mass index (BMI)	336107	rs3013014	-0.397405	0.0227561	2.71129e-68
Years of schooling	Body mass index (BMI)	336107	rs301800	-0.396796	0.0227586	4.47799e-68
Years of schooling	Body mass index (BMI)	336107	rs34394051	-0.396688	0.0227434	3.96664e-68
Years of schooling	Body mass index (BMI)	336107	rs34485537	-0.396122	0.0227173	4.32317e-68
Years of schooling	Body mass index (BMI)	336107	rs34853711	-0.399846	0.0226733	1.32341e-69
Years of schooling	Body mass index (BMI)	336107	rs35039375	-0.39478	0.0226106	2.89058e-68
Years of schooling	Body mass index (BMI)	336107	rs35309068	-0.395069	0.0226871	6.47936e-68
Years of schooling	Body mass index (BMI)	336107	rs35417702	-0.398632	0.0227668	1.21658e-68
Years of schooling	Body mass index (BMI)	336107	rs35475880	-0.399224	0.0227006	3.12778e-69
Years of schooling	Body mass index (BMI)	336107	rs35532491	-0.399086	0.0227087	3.88746e-69
Years of schooling	Body mass index (BMI)	336107	rs36119825	-0.396505	0.02274	4.36218e-68
Years of schooling	Body mass index (BMI)	336107	rs363096	-0.395915	0.0227474	7.57978e-68
Years of schooling	Body mass index (BMI)	336107	rs3747631	-0.398255	0.0228207	3.35361e-68
Years of schooling	Body mass index (BMI)	336107	rs3788556	-0.397964	0.0227546	1.72512e-68
Years of schooling	Body mass index (BMI)	336107	rs3800546	-0.39908	0.0226709	2.32864e-69
Years of schooling	Body mass index (BMI)	336107	rs3809634	-0.398889	0.0226778	2.96915e-69
Years of schooling	Body mass index (BMI)	336107	rs3897821	-0.396707	0.022782	6.55075e-68
Years of schooling	Body mass index (BMI)	336107	rs4073894	-0.398953	0.022719	4.95805e-69
Years of schooling	Body mass index (BMI)	336107	rs4352658	-0.397984	0.0227574	1.76469e-68
Years of schooling	Body mass index (BMI)	336107	rs4369924	-0.395139	0.0226037	1.9949e-68
Years of schooling	Body mass index (BMI)	336107	rs4382592	-0.395092	0.0227276	1.09431e-67
Years of schooling	Body mass index (BMI)	336107	rs4384309	-0.397822	0.0227549	1.93352e-68
Years of schooling	Body mass index (BMI)	336107	rs4392737	-0.398889	0.022672	2.74453e-69
Years of schooling	Body mass index (BMI)	336107	rs4667025	-0.398801	0.0226781	3.19444e-69
Years of schooling	Body mass index (BMI)	336107	rs4726070	-0.397888	0.0227655	2.12035e-68
Years of schooling	Body mass index (BMI)	336107	rs4733264	-0.397082	0.0227481	3.1176e-68
Years of schooling	Body mass index (BMI)	336107	rs4757957	-0.397237	0.0227788	4.18512e-68
Years of schooling	Body mass index (BMI)	336107	rs4766424	-0.396642	0.0227344	3.64117e-68
Years of schooling	Body mass index (BMI)	336107	rs4810227	-0.399892	0.0226416	8.25597e-70
Years of schooling	Body mass index (BMI)	336107	rs4839155	-0.397152	0.0227586	3.40183e-68
Years of schooling	Body mass index (BMI)	336107	rs4846724	-0.396225	0.0227187	4.06598e-68
Years of schooling	Body mass index (BMI)	336107	rs4870482	-0.397666	0.0227497	2.03406e-68
Years of schooling	Body mass index (BMI)	336107	rs4888746	-0.397221	0.0227495	2.85755e-68
Years of schooling	Body mass index (BMI)	336107	rs4904523	-0.397288	0.0227512	2.7753e-68
Years of schooling	Body mass index (BMI)	336107	rs4972400	-0.399135	0.0226825	2.6142e-69
Years of schooling	Body mass index (BMI)	336107	rs4984541	-0.397264	0.0227572	3.06593e-68
Years of schooling	Body mass index (BMI)	336107	rs510706	-0.397277	0.0227578	3.06087e-68
Years of schooling	Body mass index (BMI)	336107	rs535307	-0.397549	0.0227491	2.20755e-68
Years of schooling	Body mass index (BMI)	336107	rs55736314	-0.397606	0.0227857	3.45338e-68
Years of schooling	Body mass index (BMI)	336107	rs55771711	-0.398785	0.0227495	8.54586e-69
Years of schooling	Body mass index (BMI)	336107	rs59123361	-0.396577	0.0227643	5.7139e-68
Years of schooling	Body mass index (BMI)	336107	rs59480703	-0.394856	0.0225583	1.33957e-68
Years of schooling	Body mass index (BMI)	336107	rs60483752	-0.399609	0.0226205	7.69821e-70
Years of schooling	Body mass index (BMI)	336107	rs6122735	-0.396428	0.022733	4.21216e-68
Years of schooling	Body mass index (BMI)	336107	rs613872	-0.394395	0.0226299	5.05451e-68
Years of schooling	Body mass index (BMI)	336107	rs62097985	-0.39736	0.0227751	3.62211e-68
Years of schooling	Body mass index (BMI)	336107	rs62157915	-0.397448	0.0227597	2.75176e-68
Years of schooling	Body mass index (BMI)	336107	rs62183776	-0.395315	0.0226401	2.84701e-68
Years of schooling	Body mass index (BMI)	336107	rs622169	-0.398322	0.0227209	8.29307e-69
Years of schooling	Body mass index (BMI)	336107	rs62439690	-0.397088	0.0227496	3.17166e-68
Years of schooling	Body mass index (BMI)	336107	rs6513959	-0.396286	0.02273	4.51807e-68
Years of schooling	Body mass index (BMI)	336107	rs6557171	-0.398647	0.0227716	1.28204e-68
Years of schooling	Body mass index (BMI)	336107	rs663234	-0.397656	0.0227508	2.08035e-68
Years of schooling	Body mass index (BMI)	336107	rs6731373	-0.398336	0.0227498	1.21285e-68
Years of schooling	Body mass index (BMI)	336107	rs6731967	-0.397548	0.0227544	2.37036e-68
Years of schooling	Body mass index (BMI)	336107	rs67885444	-0.39641	0.0227333	4.28796e-68
Years of schooling	Body mass index (BMI)	336107	rs6803651	-0.398013	0.0227526	1.61776e-68
Years of schooling	Body mass index (BMI)	336107	rs6805241	-0.396863	0.0227638	4.55876e-68
Years of schooling	Body mass index (BMI)	336107	rs6938002	-0.396644	0.0227395	3.8973e-68
Years of schooling	Body mass index (BMI)	336107	rs6959891	-0.396559	0.0227384	4.09722e-68
Years of schooling	Body mass index (BMI)	336107	rs7012546	-0.396757	0.0227442	3.79992e-68
Years of schooling	Body mass index (BMI)	336107	rs7016302	-0.398638	0.0226929	4.43684e-69
Years of schooling	Body mass index (BMI)	336107	rs7031698	-0.397167	0.0227573	3.30743e-68
Years of schooling	Body mass index (BMI)	336107	rs710629	-0.398676	0.022702	4.87622e-69
Years of schooling	Body mass index (BMI)	336107	rs71646142	-0.397017	0.0227525	3.47866e-68
Years of schooling	Body mass index (BMI)	336107	rs7233920	-0.398609	0.0227217	6.72005e-69
Years of schooling	Body mass index (BMI)	336107	rs7257460	-0.398068	0.022743	1.36218e-68
Years of schooling	Body mass index (BMI)	336107	rs7278859	-0.397989	0.0227364	1.32525e-68
Years of schooling	Body mass index (BMI)	336107	rs72807818	-0.397253	0.0227784	4.10902e-68
Years of schooling	Body mass index (BMI)	336107	rs72840994	-0.396995	0.0227507	3.45213e-68
Years of schooling	Body mass index (BMI)	336107	rs730384	-0.397908	0.0227462	1.6089e-68
Years of schooling	Body mass index (BMI)	336107	rs7315713	-0.397755	0.0227451	1.78288e-68
Years of schooling	Body mass index (BMI)	336107	rs7321274	-0.398963	0.022682	2.97101e-69
Years of schooling	Body mass index (BMI)	336107	rs73301698	-0.396753	0.0227482	4.02482e-68
Years of schooling	Body mass index (BMI)	336107	rs7332724	-0.398204	0.0227358	1.11231e-68
Years of schooling	Body mass index (BMI)	336107	rs73344830	-0.400445	0.0227155	1.48403e-69
Years of schooling	Body mass index (BMI)	336107	rs736282	-0.397382	0.0227607	2.93164e-68
Years of schooling	Body mass index (BMI)	336107	rs73874335	-0.396775	0.0227373	3.41985e-68
Years of schooling	Body mass index (BMI)	336107	rs743316	-0.397325	0.0227531	2.76799e-68
Years of schooling	Body mass index (BMI)	336107	rs74643044	-0.398514	0.0227205	7.11264e-69
Years of schooling	Body mass index (BMI)	336107	rs74701752	-0.39632	0.0227165	3.66846e-68
Years of schooling	Body mass index (BMI)	336107	rs7481514	-0.397976	0.0227456	1.51489e-68
Years of schooling	Body mass index (BMI)	336107	rs74998289	-0.398503	0.0227793	1.58901e-68
Years of schooling	Body mass index (BMI)	336107	rs7594904	-0.397772	0.0227464	1.79294e-68
Years of schooling	Body mass index (BMI)	336107	rs7603132	-0.396708	0.0227469	4.09507e-68
Years of schooling	Body mass index (BMI)	336107	rs76076331	-0.397076	0.0227702	4.2157e-68
Years of schooling	Body mass index (BMI)	336107	rs7650602	-0.398396	0.0227123	6.9717e-69
Years of schooling	Body mass index (BMI)	336107	rs76608582	-0.395959	0.0227203	5.10211e-68
Years of schooling	Body mass index (BMI)	336107	rs76878669	-0.399362	0.0226794	2.10142e-69
Years of schooling	Body mass index (BMI)	336107	rs77025239	-0.398158	0.0227376	1.1803e-68
Years of schooling	Body mass index (BMI)	336107	rs77128898	-0.39969	0.0225903	4.74831e-70
Years of schooling	Body mass index (BMI)	336107	rs77702622	-0.397493	0.0227706	3.07683e-68
Years of schooling	Body mass index (BMI)	336107	rs77835879	-0.396694	0.022739	3.72449e-68
Years of schooling	Body mass index (BMI)	336107	rs7796203	-0.397746	0.0227558	2.074e-68
Years of schooling	Body mass index (BMI)	336107	rs7803932	-0.398818	0.022703	4.42615e-69
Years of schooling	Body mass index (BMI)	336107	rs7808399	-0.396887	0.0227537	3.90646e-68
Years of schooling	Body mass index (BMI)	336107	rs7833201	-0.395535	0.0226585	3.07843e-68
Years of schooling	Body mass index (BMI)	336107	rs7863447	-0.396055	0.0227355	5.80192e-68
Years of schooling	Body mass index (BMI)	336107	rs78721320	-0.398888	0.0226892	3.47624e-69
Years of schooling	Body mass index (BMI)	336107	rs790647	-0.398479	0.022749	1.07522e-68
Years of schooling	Body mass index (BMI)	336107	rs7924036	-0.393447	0.0225906	6.19663e-68
Years of schooling	Body mass index (BMI)	336107	rs79265434	-0.395954	0.02277	9.94189e-68
Years of schooling	Body mass index (BMI)	336107	rs79269403	-0.395477	0.0226981	5.48865e-68
Years of schooling	Body mass index (BMI)	336107	rs7928622	-0.398478	0.0227078	6.15047e-69
Years of schooling	Body mass index (BMI)	336107	rs795230	-0.39865	0.0226937	4.4421e-69
Years of schooling	Body mass index (BMI)	336107	rs79523955	-0.39677	0.0227513	4.13951e-68
Years of schooling	Body mass index (BMI)	336107	rs7977614	-0.398345	0.0227497	1.20383e-68
Years of schooling	Body mass index (BMI)	336107	rs7993663	-0.399828	0.0226182	6.2757e-70
Years of schooling	Body mass index (BMI)	336107	rs8008382	-0.396339	0.022737	4.76109e-68
Years of schooling	Body mass index (BMI)	336107	rs80171383	-0.398024	0.0227434	1.4161e-68
Years of schooling	Body mass index (BMI)	336107	rs818415	-0.397162	0.0227519	3.08808e-68
Years of schooling	Body mass index (BMI)	336107	rs837080	-0.39771	0.0227581	2.20212e-68
Years of schooling	Body mass index (BMI)	336107	rs892612	-0.395371	0.0226534	3.26369e-68
Years of schooling	Body mass index (BMI)	336107	rs894067	-0.395893	0.022693	3.71824e-68
Years of schooling	Body mass index (BMI)	336107	rs9289300	-0.397905	0.0227542	1.79598e-68
Years of schooling	Body mass index (BMI)	336107	rs9320493	-0.39891	0.0226798	3.00209e-69
Years of schooling	Body mass index (BMI)	336107	rs9342482	-0.39644	0.0227406	4.62739e-68
Years of schooling	Body mass index (BMI)	336107	rs9349956	-0.400144	0.02268	1.15091e-69
Years of schooling	Body mass index (BMI)	336107	rs9372625	-0.392285	0.0227523	1.29527e-66
Years of schooling	Body mass index (BMI)	336107	rs9386319	-0.398326	0.0227222	8.41446e-69
Years of schooling	Body mass index (BMI)	336107	rs9436866	-0.397309	0.022762	3.15826e-68
Years of schooling	Body mass index (BMI)	336107	rs9503598	-0.397007	0.0227564	3.69604e-68
Years of schooling	Body mass index (BMI)	336107	rs9529119	-0.397467	0.0227601	2.72562e-68
Years of schooling	Body mass index (BMI)	336107	rs9556958	-0.395036	0.0226192	2.6649e-68
Years of schooling	Body mass index (BMI)	336107	rs9616906	-0.399752	0.022716	2.56009e-69
Years of schooling	Body mass index (BMI)	336107	rs9679654	-0.399272	0.0226511	1.52778e-69
Years of schooling	Body mass index (BMI)	336107	rs969512	-0.396172	0.0227376	5.45392e-68
Years of schooling	Body mass index (BMI)	336107	rs9704097	-0.397209	0.0227568	3.1803e-68
Years of schooling	Body mass index (BMI)	336107	rs9882532	-0.398128	0.0227524	1.47702e-68
Years of schooling	Body mass index (BMI)	336107	rs9914918	-0.394747	0.0225712	1.73814e-68
Years of schooling	Body mass index (BMI)	336107	rs9933256	-0.398092	0.0227512	1.49406e-68
Years of schooling	Body mass index (BMI)	336107	rs9936270	-0.397526	0.0227664	2.83497e-68
Years of schooling	Body mass index (BMI)	336107	rs9938678	-0.398773	0.0227181	5.63357e-69
Years of schooling	Body mass index (BMI)	336107	rs9964724	-0.400452	0.0227471	2.27413e-69
Years of schooling	Body mass index (BMI)	336107	rs9995567	-0.396684	0.0227379	3.69838e-68
Years of schooling	Body mass index (BMI)	336107	All	-0.397349	0.0226782	9.87999e-69
