# Supplementary material for: Four modifiable factors that mediate the effect of educational time on major depressive disorder risk: A network Mendelian randomization study
Source: PLoS One. 2023 Jul 12;18(7):e0288034. doi: 10.1371/journal.pone.0288034 (PMC10337944; doi:10.1371/journal.pone.0288034)
Supplement: S15 Table — (XLSX) [file pone.0288034.s016.xlsx]

## Sheet: Table S15
Table S15 MR leave-one-out analysis of the causal effect of years of schooling on smoking
Exposure	Outcome	Samplesize	SNP	b	se	p
Years of schooling	Smoking (ever vs never)	359706	rs10073890	0.0962463	0.0091738	9.4581e-26
Years of schooling	Smoking (ever vs never)	359706	rs10189857	0.0976047	0.00913246	1.1625e-26
Years of schooling	Smoking (ever vs never)	359706	rs10191758	0.0949367	0.00915211	3.28333e-25
Years of schooling	Smoking (ever vs never)	359706	rs10205801	0.0970571	0.00910462	1.56255e-26
Years of schooling	Smoking (ever vs never)	359706	rs10215082	0.0954091	0.00916165	2.14109e-25
Years of schooling	Smoking (ever vs never)	359706	rs10240905	0.0955757	0.00916151	1.76547e-25
Years of schooling	Smoking (ever vs never)	359706	rs10456918	0.0961018	0.00917684	1.15917e-25
Years of schooling	Smoking (ever vs never)	359706	rs10460095	0.0957511	0.00916773	1.55504e-25
Years of schooling	Smoking (ever vs never)	359706	rs1051474	0.0950528	0.00912004	1.95933e-25
Years of schooling	Smoking (ever vs never)	359706	rs10760023	0.0959569	0.00917273	1.30319e-25
Years of schooling	Smoking (ever vs never)	359706	rs10765775	0.0952782	0.00916308	2.5304e-25
Years of schooling	Smoking (ever vs never)	359706	rs10772644	0.0956383	0.0091591	1.59609e-25
Years of schooling	Smoking (ever vs never)	359706	rs10773002	0.097436	0.0091623	2.06044e-26
Years of schooling	Smoking (ever vs never)	359706	rs10798418	0.0954827	0.00914213	1.5568e-25
Years of schooling	Smoking (ever vs never)	359706	rs10856785	0.0957658	0.0091668	1.5118e-25
Years of schooling	Smoking (ever vs never)	359706	rs10862376	0.0962496	0.00917454	9.50723e-26
Years of schooling	Smoking (ever vs never)	359706	rs10875121	0.0961018	0.00918305	1.24914e-25
Years of schooling	Smoking (ever vs never)	359706	rs10887801	0.0958725	0.00917265	1.43465e-25
Years of schooling	Smoking (ever vs never)	359706	rs10940921	0.0954881	0.00915253	1.75322e-25
Years of schooling	Smoking (ever vs never)	359706	rs10963297	0.0971257	0.00915955	2.86246e-26
Years of schooling	Smoking (ever vs never)	359706	rs10994777	0.0957815	0.00916976	1.53851e-25
Years of schooling	Smoking (ever vs never)	359706	rs11023749	0.0962877	0.00917148	8.76697e-26
Years of schooling	Smoking (ever vs never)	359706	rs1105307	0.0958025	0.00916882	1.48496e-25
Years of schooling	Smoking (ever vs never)	359706	rs1106090	0.0966286	0.00915677	4.93616e-26
Years of schooling	Smoking (ever vs never)	359706	rs11123818	0.0954437	0.00920201	3.32323e-25
Years of schooling	Smoking (ever vs never)	359706	rs111821073	0.0962784	0.00916968	8.67086e-26
Years of schooling	Smoking (ever vs never)	359706	rs112687095	0.0964665	0.00915998	6.19661e-26
Years of schooling	Smoking (ever vs never)	359706	rs112806496	0.0964911	0.00916272	6.22796e-26
Years of schooling	Smoking (ever vs never)	359706	rs113182709	0.096119	0.0091733	1.08875e-25
Years of schooling	Smoking (ever vs never)	359706	rs113520408	0.0960833	0.00917759	1.19466e-25
Years of schooling	Smoking (ever vs never)	359706	rs113615161	0.0956302	0.00915886	1.60646e-25
Years of schooling	Smoking (ever vs never)	359706	rs1143770	0.0950445	0.00911215	1.79897e-25
Years of schooling	Smoking (ever vs never)	359706	rs115000530	0.0959471	0.00918112	1.45781e-25
Years of schooling	Smoking (ever vs never)	359706	rs115454970	0.0958963	0.00917154	1.37749e-25
Years of schooling	Smoking (ever vs never)	359706	rs11601122	0.0952145	0.00915826	2.57014e-25
Years of schooling	Smoking (ever vs never)	359706	rs11620355	0.0956875	0.00916133	1.54911e-25
Years of schooling	Smoking (ever vs never)	359706	rs11627087	0.0960166	0.00917121	1.19469e-25
Years of schooling	Smoking (ever vs never)	359706	rs11635092	0.0963912	0.0091717	7.80031e-26
Years of schooling	Smoking (ever vs never)	359706	rs11657342	0.0953718	0.00916277	2.26484e-25
Years of schooling	Smoking (ever vs never)	359706	rs11663602	0.0951093	0.00911508	1.72909e-25
Years of schooling	Smoking (ever vs never)	359706	rs11694904	0.0969868	0.00912346	2.14993e-26
Years of schooling	Smoking (ever vs never)	359706	rs11732657	0.0958738	0.00917377	1.45198e-25
Years of schooling	Smoking (ever vs never)	359706	rs117468730	0.0967867	0.00913201	3.02382e-26
Years of schooling	Smoking (ever vs never)	359706	rs11752914	0.0960158	0.00917211	1.20873e-25
Years of schooling	Smoking (ever vs never)	359706	rs11772580	0.0959577	0.00917277	1.30273e-25
Years of schooling	Smoking (ever vs never)	359706	rs117799466	0.096193	0.00917389	1.00695e-25
Years of schooling	Smoking (ever vs never)	359706	rs11871429	0.096715	0.00915516	4.37667e-26
Years of schooling	Smoking (ever vs never)	359706	rs12332731	0.0955708	0.00915989	1.74133e-25
Years of schooling	Smoking (ever vs never)	359706	rs12375949	0.0955673	0.00917653	2.13341e-25
Years of schooling	Smoking (ever vs never)	359706	rs12468040	0.0966123	0.00917216	6.07225e-26
Years of schooling	Smoking (ever vs never)	359706	rs12503522	0.095131	0.00910791	1.54646e-25
Years of schooling	Smoking (ever vs never)	359706	rs12519073	0.0957024	0.00916382	1.56907e-25
Years of schooling	Smoking (ever vs never)	359706	rs12574281	0.09624	0.00917213	9.33687e-26
Years of schooling	Smoking (ever vs never)	359706	rs12602286	0.0960155	0.00917627	1.27134e-25
Years of schooling	Smoking (ever vs never)	359706	rs12643771	0.0953975	0.00916695	2.31135e-25
Years of schooling	Smoking (ever vs never)	359706	rs12682775	0.0961891	0.0091715	9.82668e-26
Years of schooling	Smoking (ever vs never)	359706	rs12804787	0.0952886	0.00912562	1.5964e-25
Years of schooling	Smoking (ever vs never)	359706	rs1291818	0.095329	0.00913806	1.76978e-25
Years of schooling	Smoking (ever vs never)	359706	rs12940014	0.0962167	0.00916976	9.3197e-26
Years of schooling	Smoking (ever vs never)	359706	rs12955211	0.0965251	0.00915817	5.66292e-26
Years of schooling	Smoking (ever vs never)	359706	rs13010566	0.0967967	0.00913684	3.17368e-26
Years of schooling	Smoking (ever vs never)	359706	rs13029509	0.0964035	0.00916625	7.19551e-26
Years of schooling	Smoking (ever vs never)	359706	rs13090388	0.095779	0.00924174	3.62463e-25
Years of schooling	Smoking (ever vs never)	359706	rs13141210	0.0957881	0.00917976	1.72141e-25
Years of schooling	Smoking (ever vs never)	359706	rs13145650	0.0956678	0.00916466	1.64926e-25
Years of schooling	Smoking (ever vs never)	359706	rs1334297	0.0970191	0.00920113	5.39975e-26
Years of schooling	Smoking (ever vs never)	359706	rs13422673	0.0967493	0.00915296	4.09312e-26
Years of schooling	Smoking (ever vs never)	359706	rs1363862	0.0964325	0.00916446	6.80854e-26
Years of schooling	Smoking (ever vs never)	359706	rs1381247	0.0964865	0.00915714	5.8483e-26
Years of schooling	Smoking (ever vs never)	359706	rs1391438	0.0975127	0.0091214	1.12723e-26
Years of schooling	Smoking (ever vs never)	359706	rs1427298	0.0960767	0.00917323	1.14218e-25
Years of schooling	Smoking (ever vs never)	359706	rs1450782	0.0953642	0.00912871	1.51846e-25
Years of schooling	Smoking (ever vs never)	359706	rs152603	0.0953817	0.00913549	1.61474e-25
Years of schooling	Smoking (ever vs never)	359706	rs1558727	0.0959784	0.00917435	1.2964e-25
Years of schooling	Smoking (ever vs never)	359706	rs1566085	0.097304	0.00914746	1.99908e-26
Years of schooling	Smoking (ever vs never)	359706	rs1569092	0.0958767	0.00918022	1.56366e-25
Years of schooling	Smoking (ever vs never)	359706	rs1592757	0.095285	0.00912643	1.6186e-25
Years of schooling	Smoking (ever vs never)	359706	rs1595973	0.0966619	0.00914454	4.08536e-26
Years of schooling	Smoking (ever vs never)	359706	rs1618725	0.0975173	0.00911183	9.9307e-27
Years of schooling	Smoking (ever vs never)	359706	rs1620977	0.0970162	0.00917843	4.10383e-26
Years of schooling	Smoking (ever vs never)	359706	rs16846463	0.0963625	0.00917948	8.86075e-26
Years of schooling	Smoking (ever vs never)	359706	rs16854920	0.0958947	0.00916992	1.35326e-25
Years of schooling	Smoking (ever vs never)	359706	rs16995054	0.0967919	0.0091441	3.49135e-26
Years of schooling	Smoking (ever vs never)	359706	rs17048855	0.0959468	0.00917563	1.36534e-25
Years of schooling	Smoking (ever vs never)	359706	rs17110109	0.095653	0.00916016	1.58935e-25
Years of schooling	Smoking (ever vs never)	359706	rs17126938	0.0967591	0.00914037	3.46438e-26
Years of schooling	Smoking (ever vs never)	359706	rs17425572	0.0965885	0.00916463	5.69413e-26
Years of schooling	Smoking (ever vs never)	359706	rs17489649	0.0952472	0.00915179	2.2918e-25
Years of schooling	Smoking (ever vs never)	359706	rs175325	0.0957241	0.0091703	1.65407e-25
Years of schooling	Smoking (ever vs never)	359706	rs17551064	0.0968021	0.00914108	3.32336e-26
Years of schooling	Smoking (ever vs never)	359706	rs17563464	0.0955088	0.00916258	1.93089e-25
Years of schooling	Smoking (ever vs never)	359706	rs17565975	0.0953318	0.0091438	1.88989e-25
Years of schooling	Smoking (ever vs never)	359706	rs17598675	0.0967245	0.00915419	4.27748e-26
Years of schooling	Smoking (ever vs never)	359706	rs176218	0.0957834	0.00918413	1.82349e-25
Years of schooling	Smoking (ever vs never)	359706	rs1827540	0.0956748	0.00916417	1.62652e-25
Years of schooling	Smoking (ever vs never)	359706	rs1866823	0.0954435	0.00914306	1.64705e-25
Years of schooling	Smoking (ever vs never)	359706	rs1882273	0.0964959	0.00916701	6.5261e-26
Years of schooling	Smoking (ever vs never)	359706	rs192436652	0.096182	0.00917585	1.04428e-25
Years of schooling	Smoking (ever vs never)	359706	rs1925576	0.0957802	0.00916628	1.47776e-25
Years of schooling	Smoking (ever vs never)	359706	rs1947114	0.0959924	0.00917143	1.23156e-25
Years of schooling	Smoking (ever vs never)	359706	rs1964927	0.0961343	0.00918293	1.20143e-25
Years of schooling	Smoking (ever vs never)	359706	rs2052285	0.0959776	0.00917511	1.30952e-25
Years of schooling	Smoking (ever vs never)	359706	rs2067854	0.0958795	0.00917673	1.49479e-25
Years of schooling	Smoking (ever vs never)	359706	rs2179152	0.0948497	0.00912745	2.70501e-25
Years of schooling	Smoking (ever vs never)	359706	rs2182505	0.0957904	0.00916624	1.45982e-25
Years of schooling	Smoking (ever vs never)	359706	rs225291	0.0955731	0.00915152	1.5706e-25
Years of schooling	Smoking (ever vs never)	359706	rs2256965	0.0964125	0.00916828	7.30023e-26
Years of schooling	Smoking (ever vs never)	359706	rs2283076	0.0956431	0.00915746	1.55628e-25
Years of schooling	Smoking (ever vs never)	359706	rs2287838	0.096877	0.00913776	2.92199e-26
Years of schooling	Smoking (ever vs never)	359706	rs2302761	0.0962362	0.00917405	9.5988e-26
Years of schooling	Smoking (ever vs never)	359706	rs2347526	0.0973535	0.00910858	1.15709e-26
Years of schooling	Smoking (ever vs never)	359706	rs242093	0.0956493	0.00916065	1.6055e-25
Years of schooling	Smoking (ever vs never)	359706	rs2447535	0.0955022	0.00915412	1.75821e-25
Years of schooling	Smoking (ever vs never)	359706	rs2554835	0.0960895	0.00917212	1.11052e-25
Years of schooling	Smoking (ever vs never)	359706	rs2570497	0.0949088	0.00910358	1.89778e-25
Years of schooling	Smoking (ever vs never)	359706	rs2725370	0.0959056	0.00918375	1.57807e-25
Years of schooling	Smoking (ever vs never)	359706	rs277828	0.0957476	0.0091638	1.48935e-25
Years of schooling	Smoking (ever vs never)	359706	rs2787101	0.0963397	0.00916529	7.65837e-26
Years of schooling	Smoking (ever vs never)	359706	rs2820314	0.0960807	0.00917428	1.1515e-25
Years of schooling	Smoking (ever vs never)	359706	rs28373063	0.0956615	0.0091637	1.6422e-25
Years of schooling	Smoking (ever vs never)	359706	rs28513670	0.0967219	0.00914886	4.01784e-26
Years of schooling	Smoking (ever vs never)	359706	rs2885198	0.0966576	0.0091471	4.23768e-26
Years of schooling	Smoking (ever vs never)	359706	rs2901616	0.095772	0.00916449	1.46006e-25
Years of schooling	Smoking (ever vs never)	359706	rs2905426	0.0959176	0.00917129	1.34011e-25
Years of schooling	Smoking (ever vs never)	359706	rs2923431	0.0955907	0.0091614	1.73293e-25
Years of schooling	Smoking (ever vs never)	359706	rs2971970	0.0954233	0.00916638	2.22885e-25
Years of schooling	Smoking (ever vs never)	359706	rs2998315	0.0964149	0.00917425	7.82771e-26
Years of schooling	Smoking (ever vs never)	359706	rs3013014	0.0956043	0.0091577	1.63201e-25
Years of schooling	Smoking (ever vs never)	359706	rs301800	0.0949209	0.00910016	1.79596e-25
Years of schooling	Smoking (ever vs never)	359706	rs3026996	0.0962605	0.00918017	1.00496e-25
Years of schooling	Smoking (ever vs never)	359706	rs31940	0.0958627	0.00917226	1.44425e-25
Years of schooling	Smoking (ever vs never)	359706	rs337637	0.0966313	0.00915429	4.77314e-26
Years of schooling	Smoking (ever vs never)	359706	rs34316	0.0954034	0.00919887	3.35266e-25
Years of schooling	Smoking (ever vs never)	359706	rs34394051	0.0967106	0.00914209	3.74466e-26
Years of schooling	Smoking (ever vs never)	359706	rs34485537	0.0959527	0.00917361	1.32347e-25
Years of schooling	Smoking (ever vs never)	359706	rs34853711	0.0967729	0.00916018	4.35189e-26
Years of schooling	Smoking (ever vs never)	359706	rs35039375	0.0958693	0.00917454	1.4732e-25
Years of schooling	Smoking (ever vs never)	359706	rs35309068	0.0960708	0.00918162	1.27228e-25
Years of schooling	Smoking (ever vs never)	359706	rs35316276	0.0959926	0.00917404	1.27057e-25
Years of schooling	Smoking (ever vs never)	359706	rs35417702	0.0972607	0.00913263	1.74741e-26
Years of schooling	Smoking (ever vs never)	359706	rs35475880	0.0963015	0.00917613	9.1288e-26
Years of schooling	Smoking (ever vs never)	359706	rs35532491	0.0964879	0.00916947	6.78725e-26
Years of schooling	Smoking (ever vs never)	359706	rs36083520	0.0962138	0.00917838	1.03792e-25
Years of schooling	Smoking (ever vs never)	359706	rs36119825	0.0964374	0.00916503	6.81752e-26
Years of schooling	Smoking (ever vs never)	359706	rs363096	0.0968343	0.00915735	3.91319e-26
Years of schooling	Smoking (ever vs never)	359706	rs3747631	0.0956074	0.00919435	2.5189e-25
Years of schooling	Smoking (ever vs never)	359706	rs3788556	0.0966252	0.0091568	4.95763e-26
Years of schooling	Smoking (ever vs never)	359706	rs3800546	0.0954223	0.00914383	1.70336e-25
Years of schooling	Smoking (ever vs never)	359706	rs3809634	0.0961652	0.00917181	1.01385e-25
Years of schooling	Smoking (ever vs never)	359706	rs3890802	0.0966597	0.00914692	4.21749e-26
Years of schooling	Smoking (ever vs never)	359706	rs3897821	0.0968075	0.00916359	4.35925e-26
Years of schooling	Smoking (ever vs never)	359706	rs406413	0.0974229	0.00910879	1.06861e-26
Years of schooling	Smoking (ever vs never)	359706	rs4073894	0.0965138	0.00916846	6.50674e-26
Years of schooling	Smoking (ever vs never)	359706	rs4328757	0.0964156	0.00916532	7.0165e-26
Years of schooling	Smoking (ever vs never)	359706	rs4352658	0.0955012	0.00915908	1.86804e-25
Years of schooling	Smoking (ever vs never)	359706	rs4369924	0.0960452	0.00917307	1.18212e-25
Years of schooling	Smoking (ever vs never)	359706	rs4382592	0.0953311	0.00916937	2.56713e-25
Years of schooling	Smoking (ever vs never)	359706	rs4384309	0.0958614	0.00917246	1.44984e-25
Years of schooling	Smoking (ever vs never)	359706	rs4392737	0.0957452	0.00916342	1.48648e-25
Years of schooling	Smoking (ever vs never)	359706	rs4442732	0.0958223	0.00916968	1.46675e-25
Years of schooling	Smoking (ever vs never)	359706	rs4667025	0.0958283	0.00916693	1.40914e-25
Years of schooling	Smoking (ever vs never)	359706	rs4700393	0.095502	0.00920677	3.28945e-25
Years of schooling	Smoking (ever vs never)	359706	rs4726070	0.095982	0.00917866	1.35976e-25
Years of schooling	Smoking (ever vs never)	359706	rs4733264	0.0958856	0.00916871	1.34781e-25
Years of schooling	Smoking (ever vs never)	359706	rs4757957	0.0949679	0.00912788	2.37341e-25
Years of schooling	Smoking (ever vs never)	359706	rs4766424	0.09587	0.0091686	1.3705e-25
Years of schooling	Smoking (ever vs never)	359706	rs4778058	0.0955741	0.00915475	1.63108e-25
Years of schooling	Smoking (ever vs never)	359706	rs4787457	0.0974668	0.00914143	1.53122e-26
Years of schooling	Smoking (ever vs never)	359706	rs4810227	0.0970798	0.00912614	1.99298e-26
Years of schooling	Smoking (ever vs never)	359706	rs4839155	0.0955335	0.00915548	1.72389e-25
Years of schooling	Smoking (ever vs never)	359706	rs4846724	0.0959085	0.00917174	1.36153e-25
Years of schooling	Smoking (ever vs never)	359706	rs4870482	0.0964811	0.00915793	5.94229e-26
Years of schooling	Smoking (ever vs never)	359706	rs4888746	0.0961356	0.00917092	1.03788e-25
Years of schooling	Smoking (ever vs never)	359706	rs4904523	0.0958337	0.00916717	1.40464e-25
Years of schooling	Smoking (ever vs never)	359706	rs4945424	0.0963309	0.0091669	7.88866e-26
Years of schooling	Smoking (ever vs never)	359706	rs4964046	0.0958405	0.00916951	1.43333e-25
Years of schooling	Smoking (ever vs never)	359706	rs4972400	0.0966987	0.00914999	4.18564e-26
Years of schooling	Smoking (ever vs never)	359706	rs4984541	0.096155	0.00917339	1.04558e-25
Years of schooling	Smoking (ever vs never)	359706	rs510706	0.0958147	0.00916979	1.48154e-25
Years of schooling	Smoking (ever vs never)	359706	rs535307	0.0961637	0.00917064	1.00139e-25
Years of schooling	Smoking (ever vs never)	359706	rs55736314	0.0953968	0.00916697	2.31387e-25
Years of schooling	Smoking (ever vs never)	359706	rs55771711	0.0962256	0.00918209	1.07069e-25
Years of schooling	Smoking (ever vs never)	359706	rs56391344	0.0953191	0.00916043	2.33951e-25
Years of schooling	Smoking (ever vs never)	359706	rs575113	0.0965174	0.0091656	6.25738e-26
Years of schooling	Smoking (ever vs never)	359706	rs59123361	0.0963307	0.00917711	8.93146e-26
Years of schooling	Smoking (ever vs never)	359706	rs59480703	0.0956377	0.00915826	1.58111e-25
Years of schooling	Smoking (ever vs never)	359706	rs60483752	0.0951598	0.00911812	1.69209e-25
Years of schooling	Smoking (ever vs never)	359706	rs6122735	0.0959726	0.00917335	1.28957e-25
Years of schooling	Smoking (ever vs never)	359706	rs6123924	0.0961775	0.00917482	1.03666e-25
Years of schooling	Smoking (ever vs never)	359706	rs613872	0.0963319	0.00917893	9.1176e-26
Years of schooling	Smoking (ever vs never)	359706	rs62097985	0.0956543	0.0091722	1.83343e-25
Years of schooling	Smoking (ever vs never)	359706	rs62157915	0.0961957	0.00917373	1.00182e-25
Years of schooling	Smoking (ever vs never)	359706	rs62183776	0.0962904	0.00917034	8.61937e-26
Years of schooling	Smoking (ever vs never)	359706	rs622169	0.0965669	0.00915068	4.92085e-26
Years of schooling	Smoking (ever vs never)	359706	rs62439690	0.0955691	0.00915093	1.56673e-25
Years of schooling	Smoking (ever vs never)	359706	rs62444881	0.0961974	0.00918341	1.12391e-25
Years of schooling	Smoking (ever vs never)	359706	rs6493265	0.0951481	0.00914765	2.44403e-25
Years of schooling	Smoking (ever vs never)	359706	rs6513959	0.0957459	0.00916813	1.57182e-25
Years of schooling	Smoking (ever vs never)	359706	rs6557171	0.0962749	0.00918576	1.05754e-25
Years of schooling	Smoking (ever vs never)	359706	rs663234	0.0961631	0.00917192	1.01773e-25
Years of schooling	Smoking (ever vs never)	359706	rs6731373	0.0968855	0.00914253	3.06929e-26
Years of schooling	Smoking (ever vs never)	359706	rs6731967	0.0957677	0.0091666	1.50498e-25
Years of schooling	Smoking (ever vs never)	359706	rs67885444	0.0952328	0.00912485	1.68671e-25
Years of schooling	Smoking (ever vs never)	359706	rs67890737	0.0970513	0.00911059	1.6959e-26
Years of schooling	Smoking (ever vs never)	359706	rs6803651	0.0959944	0.00917583	1.29564e-25
Years of schooling	Smoking (ever vs never)	359706	rs6805241	0.0960315	0.00917803	1.27482e-25
Years of schooling	Smoking (ever vs never)	359706	rs6938002	0.0960697	0.00917308	1.14939e-25
Years of schooling	Smoking (ever vs never)	359706	rs6959891	0.0969552	0.00911419	1.98725e-26
Years of schooling	Smoking (ever vs never)	359706	rs7012546	0.0963237	0.00916782	8.04431e-26
Years of schooling	Smoking (ever vs never)	359706	rs7016302	0.0965126	0.00915366	5.43713e-26
Years of schooling	Smoking (ever vs never)	359706	rs702606	0.0957467	0.00916448	1.50308e-25
Years of schooling	Smoking (ever vs never)	359706	rs7029718	0.0983146	0.00916185	7.29083e-27
Years of schooling	Smoking (ever vs never)	359706	rs7031698	0.0955404	0.00915487	1.69791e-25
Years of schooling	Smoking (ever vs never)	359706	rs710629	0.0960588	0.00917327	1.16658e-25
Years of schooling	Smoking (ever vs never)	359706	rs71646142	0.0964134	0.00916406	6.92677e-26
Years of schooling	Smoking (ever vs never)	359706	rs7233920	0.0957703	0.00917008	1.56468e-25
Years of schooling	Smoking (ever vs never)	359706	rs7257460	0.0959683	0.00917326	1.29454e-25
Years of schooling	Smoking (ever vs never)	359706	rs7278859	0.0955747	0.00915019	1.54288e-25
Years of schooling	Smoking (ever vs never)	359706	rs72807818	0.0955895	0.00917141	1.9563e-25
Years of schooling	Smoking (ever vs never)	359706	rs72828517	0.0966257	0.00917255	6.00754e-26
Years of schooling	Smoking (ever vs never)	359706	rs72840994	0.0960716	0.00917299	1.14565e-25
Years of schooling	Smoking (ever vs never)	359706	rs730384	0.0962166	0.00917155	9.52443e-26
Years of schooling	Smoking (ever vs never)	359706	rs7315713	0.0955579	0.00914871	1.54519e-25
Years of schooling	Smoking (ever vs never)	359706	rs7321274	0.0961377	0.00917348	1.06785e-25
Years of schooling	Smoking (ever vs never)	359706	rs7332724	0.0956064	0.00915845	1.64286e-25
Years of schooling	Smoking (ever vs never)	359706	rs73344830	0.0953518	0.00918152	2.89618e-25
Years of schooling	Smoking (ever vs never)	359706	rs736282	0.0965614	0.0091587	5.46457e-26
Years of schooling	Smoking (ever vs never)	359706	rs73874335	0.0958225	0.00916569	1.39773e-25
Years of schooling	Smoking (ever vs never)	359706	rs74643044	0.0959732	0.0091738	1.2956e-25
Years of schooling	Smoking (ever vs never)	359706	rs74701752	0.0960002	0.00917176	1.22542e-25
Years of schooling	Smoking (ever vs never)	359706	rs7481514	0.0959939	0.00917348	1.26033e-25
Years of schooling	Smoking (ever vs never)	359706	rs7594904	0.0957563	0.00916419	1.48132e-25
Years of schooling	Smoking (ever vs never)	359706	rs7603132	0.0961711	0.00917356	1.02851e-25
Years of schooling	Smoking (ever vs never)	359706	rs7650602	0.0963048	0.00916645	8.08613e-26
Years of schooling	Smoking (ever vs never)	359706	rs76878669	0.0963872	0.00917194	7.85862e-26
Years of schooling	Smoking (ever vs never)	359706	rs77025239	0.0961192	0.0091734	1.0899e-25
Years of schooling	Smoking (ever vs never)	359706	rs77128898	0.0964255	0.00916328	6.76589e-26
Years of schooling	Smoking (ever vs never)	359706	rs77702622	0.0964486	0.0091711	7.24529e-26
Years of schooling	Smoking (ever vs never)	359706	rs77719387	0.0962728	0.00917436	9.23636e-26
Years of schooling	Smoking (ever vs never)	359706	rs77835879	0.0960402	0.00917241	1.17954e-25
Years of schooling	Smoking (ever vs never)	359706	rs7803932	0.0968465	0.0091337	2.87928e-26
Years of schooling	Smoking (ever vs never)	359706	rs7808399	0.0963191	0.00917023	8.32766e-26
Years of schooling	Smoking (ever vs never)	359706	rs7833201	0.0961133	0.00917331	1.09618e-25
Years of schooling	Smoking (ever vs never)	359706	rs7863447	0.0956793	0.00917075	1.75095e-25
Years of schooling	Smoking (ever vs never)	359706	rs78721320	0.0954821	0.00914917	1.69561e-25
Years of schooling	Smoking (ever vs never)	359706	rs790647	0.0961994	0.00917894	1.06241e-25
Years of schooling	Smoking (ever vs never)	359706	rs7924036	0.0961147	0.00918777	1.30255e-25
Years of schooling	Smoking (ever vs never)	359706	rs79265434	0.0971399	0.00914812	2.44282e-26
Years of schooling	Smoking (ever vs never)	359706	rs79269403	0.0949604	0.00911471	2.04422e-25
Years of schooling	Smoking (ever vs never)	359706	rs7928622	0.095501	0.00914425	1.56364e-25
Years of schooling	Smoking (ever vs never)	359706	rs795230	0.0966099	0.00914591	4.41444e-26
Years of schooling	Smoking (ever vs never)	359706	rs79523955	0.0964988	0.00916219	6.13205e-26
Years of schooling	Smoking (ever vs never)	359706	rs7977614	0.0949105	0.00910807	1.99937e-25
Years of schooling	Smoking (ever vs never)	359706	rs7993663	0.0952766	0.00913888	1.89832e-25
Years of schooling	Smoking (ever vs never)	359706	rs8008382	0.0963865	0.00916914	7.60254e-26
Years of schooling	Smoking (ever vs never)	359706	rs80171383	0.0956262	0.00915959	1.62792e-25
Years of schooling	Smoking (ever vs never)	359706	rs8020034	0.0957541	0.00917949	1.78425e-25
Years of schooling	Smoking (ever vs never)	359706	rs818415	0.0957065	0.00916188	1.52579e-25
Years of schooling	Smoking (ever vs never)	359706	rs837080	0.0959062	0.00917384	1.40005e-25
Years of schooling	Smoking (ever vs never)	359706	rs892612	0.095938	0.00917362	1.3462e-25
Years of schooling	Smoking (ever vs never)	359706	rs894067	0.0961326	0.00917315	1.06999e-25
Years of schooling	Smoking (ever vs never)	359706	rs9289300	0.0967287	0.00914735	3.91225e-26
Years of schooling	Smoking (ever vs never)	359706	rs9320493	0.0955489	0.00915244	1.63294e-25
Years of schooling	Smoking (ever vs never)	359706	rs9342482	0.09562	0.00916276	1.70317e-25
Years of schooling	Smoking (ever vs never)	359706	rs9372625	0.0978123	0.00917991	1.65161e-26
Years of schooling	Smoking (ever vs never)	359706	rs9384679	0.0968531	0.00911532	2.27267e-26
Years of schooling	Smoking (ever vs never)	359706	rs9386319	0.0961778	0.00917142	9.94554e-26
Years of schooling	Smoking (ever vs never)	359706	rs9436866	0.0960175	0.00917556	1.25751e-25
Years of schooling	Smoking (ever vs never)	359706	rs9503598	0.0960549	0.00917477	1.19317e-25
Years of schooling	Smoking (ever vs never)	359706	rs9529119	0.0959025	0.00917338	1.39833e-25
Years of schooling	Smoking (ever vs never)	359706	rs9556958	0.0961823	0.00917408	1.02183e-25
Years of schooling	Smoking (ever vs never)	359706	rs9616906	0.0965151	0.00918028	7.5016e-26
Years of schooling	Smoking (ever vs never)	359706	rs9679654	0.0958017	0.00916893	1.4884e-25
Years of schooling	Smoking (ever vs never)	359706	rs9704097	0.0960281	0.0091739	1.21775e-25
Years of schooling	Smoking (ever vs never)	359706	rs9882532	0.0950528	0.00911781	1.9075e-25
Years of schooling	Smoking (ever vs never)	359706	rs9914918	0.0958813	0.00917211	1.41122e-25
Years of schooling	Smoking (ever vs never)	359706	rs9933256	0.0956308	0.00916511	1.73023e-25
Years of schooling	Smoking (ever vs never)	359706	rs9936270	0.0962276	0.00917594	9.91852e-26
Years of schooling	Smoking (ever vs never)	359706	rs9938678	0.0968816	0.00913721	2.88657e-26
Years of schooling	Smoking (ever vs never)	359706	rs9964724	0.0962849	0.00919995	1.24026e-25
Years of schooling	Smoking (ever vs never)	359706	rs9995567	0.0954707	0.00914254	1.58627e-25
Years of schooling	Smoking (ever vs never)	359706	All	0.0960635	0.00914529	8.26642e-26
