# Supplementary material for: Four modifiable factors that mediate the effect of educational time on major depressive disorder risk: A network Mendelian randomization study
Source: PLoS One. 2023 Jul 12;18(7):e0288034. doi: 10.1371/journal.pone.0288034 (PMC10337944; doi:10.1371/journal.pone.0288034)
Supplement: S16 Table — (XLSX) [file pone.0288034.s017.xlsx]

## Sheet: Table S16
Table S16 MR leave-one-out analysis of the causal effect of years of schooling on income
Exposure	Outcome	Samplesize	SNP	b	se	p
Years of schooling	Average total household income before tax	397751	rs10073890	0.656586	0.0179264	1.07146e-293
Years of schooling	Average total household income before tax	397751	rs1008078	0.653067	0.0178787	4.04036e-292
Years of schooling	Average total household income before tax	397751	rs10189857	0.655244	0.0179793	8.48468e-291
Years of schooling	Average total household income before tax	397751	rs10191758	0.655805	0.017975	1.96175e-291
Years of schooling	Average total household income before tax	397751	rs10205801	0.657282	0.0178622	2.03822e-296
Years of schooling	Average total household income before tax	397751	rs10215082	0.655657	0.0179568	6.87988e-292
Years of schooling	Average total household income before tax	397751	rs10240905	0.657259	0.0178781	7.08216e-296
Years of schooling	Average total household income before tax	397751	rs10456918	0.654402	0.01789	6.13407e-293
Years of schooling	Average total household income before tax	397751	rs10460095	0.656246	0.0179371	4.79849e-293
Years of schooling	Average total household income before tax	397751	rs1051474	0.656103	0.0179477	1.41529e-292
Years of schooling	Average total household income before tax	397751	rs10760023	0.656512	0.0179226	9.36636e-294
Years of schooling	Average total household income before tax	397751	rs10765775	0.656055	0.0179644	5.37274e-292
Years of schooling	Average total household income before tax	397751	rs10772644	0.654189	0.0178381	1.91999e-294
Years of schooling	Average total household income before tax	397751	rs10773002	0.658204	0.017932	5.95365e-295
Years of schooling	Average total household income before tax	397751	rs10798418	0.656913	0.0178819	1.9253e-295
Years of schooling	Average total household income before tax	397751	rs10856785	0.655041	0.017921	1.68087e-292
Years of schooling	Average total household income before tax	397751	rs10862376	0.655821	0.0179486	2.68989e-292
Years of schooling	Average total household income before tax	397751	rs10875121	0.655905	0.01796	5.26966e-292
Years of schooling	Average total household income before tax	397751	rs10887801	0.656673	0.0179185	4.96057e-294
Years of schooling	Average total household income before tax	397751	rs10940921	0.654935	0.0179201	1.95563e-292
Years of schooling	Average total household income before tax	397751	rs10963297	0.654328	0.0179454	4.40796e-291
Years of schooling	Average total household income before tax	397751	rs10994777	0.65592	0.0179451	1.69352e-292
Years of schooling	Average total household income before tax	397751	rs11023749	0.656591	0.0179227	8.04634e-294
Years of schooling	Average total household income before tax	397751	rs1105307	0.655574	0.0179419	2.69393e-292
Years of schooling	Average total household income before tax	397751	rs1106090	0.656844	0.0179129	2.30138e-294
Years of schooling	Average total household income before tax	397751	rs11081529	0.655844	0.0179513	3.13659e-292
Years of schooling	Average total household income before tax	397751	rs11123818	0.653689	0.017965	6.88112e-290
Years of schooling	Average total household income before tax	397751	rs111821073	0.654422	0.0178673	1.07281e-293
Years of schooling	Average total household income before tax	397751	rs112687095	0.656456	0.0179234	1.11277e-293
Years of schooling	Average total household income before tax	397751	rs112806496	0.655437	0.0179414	3.43607e-292
Years of schooling	Average total household income before tax	397751	rs113182709	0.654939	0.0179145	1.28034e-292
Years of schooling	Average total household income before tax	397751	rs113520408	0.655613	0.0179495	4.3872e-292
Years of schooling	Average total household income before tax	397751	rs113615161	0.654506	0.0178763	1.77875e-293
Years of schooling	Average total household income before tax	397751	rs1143770	0.655691	0.0179477	3.26446e-292
Years of schooling	Average total household income before tax	397751	rs115000530	0.657306	0.0179038	4.50297e-295
Years of schooling	Average total household income before tax	397751	rs115454970	0.655709	0.0179431	2.23058e-292
Years of schooling	Average total household income before tax	397751	rs11601122	0.655761	0.0179645	9.91553e-292
Years of schooling	Average total household income before tax	397751	rs11620355	0.65491	0.0179098	9.50128e-293
Years of schooling	Average total household income before tax	397751	rs11627087	0.654986	0.0179084	7.37589e-293
Years of schooling	Average total household income before tax	397751	rs11635092	0.657542	0.0178605	1.04342e-296
Years of schooling	Average total household income before tax	397751	rs11657342	0.656248	0.0179556	1.8944e-292
Years of schooling	Average total household income before tax	397751	rs11663602	0.655298	0.017938	3.5244e-292
Years of schooling	Average total household income before tax	397751	rs11678980	0.65694	0.0179628	7.91269e-293
Years of schooling	Average total household income before tax	397751	rs11681861	0.657098	0.0178658	3.9092e-296
Years of schooling	Average total household income before tax	397751	rs11694904	0.656097	0.017945	1.17283e-292
Years of schooling	Average total household income before tax	397751	rs11732657	0.654694	0.0179086	1.35468e-292
Years of schooling	Average total household income before tax	397751	rs117468730	0.655925	0.0179412	1.25146e-292
Years of schooling	Average total household income before tax	397751	rs11752914	0.65493	0.0179085	8.28367e-293
Years of schooling	Average total household income before tax	397751	rs11772580	0.655961	0.017942	1.23195e-292
Years of schooling	Average total household income before tax	397751	rs117799466	0.65499	0.0179233	2.21894e-292
Years of schooling	Average total household income before tax	397751	rs11871429	0.656194	0.0179468	1.09445e-292
Years of schooling	Average total household income before tax	397751	rs12028010	0.657833	0.0178812	2.7616e-296
Years of schooling	Average total household income before tax	397751	rs12332731	0.656121	0.0179431	9.66846e-293
Years of schooling	Average total household income before tax	397751	rs12375949	0.654889	0.0179495	1.91745e-291
Years of schooling	Average total household income before tax	397751	rs12468040	0.654922	0.017947	1.48439e-291
Years of schooling	Average total household income before tax	397751	rs12503522	0.656281	0.0179334	3.3898e-293
Years of schooling	Average total household income before tax	397751	rs12519073	0.656463	0.0179255	1.2906e-293
Years of schooling	Average total household income before tax	397751	rs12574281	0.655886	0.017944	1.67226e-292
Years of schooling	Average total household income before tax	397751	rs12602286	0.657845	0.0178142	1.63828e-298
Years of schooling	Average total household income before tax	397751	rs12643771	0.655021	0.0179509	1.6256e-291
Years of schooling	Average total household income before tax	397751	rs12682775	0.655661	0.0179411	2.12009e-292
Years of schooling	Average total household income before tax	397751	rs12804787	0.656653	0.0179106	2.8566e-294
Years of schooling	Average total household income before tax	397751	rs1291818	0.656495	0.0179275	1.4067e-293
Years of schooling	Average total household income before tax	397751	rs12940014	0.656423	0.0179213	1.02121e-293
Years of schooling	Average total household income before tax	397751	rs12955211	0.655358	0.0179365	2.79958e-292
Years of schooling	Average total household income before tax	397751	rs13010566	0.655644	0.0179444	2.81921e-292
Years of schooling	Average total household income before tax	397751	rs13029509	0.654418	0.0178759	2.05945e-293
Years of schooling	Average total household income before tax	397751	rs13090388	0.653845	0.0180479	2.18284e-287
Years of schooling	Average total household income before tax	397751	rs13141210	0.655384	0.0179567	1.19436e-291
Years of schooling	Average total household income before tax	397751	rs13145650	0.655947	0.0179449	1.57124e-292
Years of schooling	Average total household income before tax	397751	rs1334297	0.657621	0.0179913	1.6474e-292
Years of schooling	Average total household income before tax	397751	rs13422673	0.656388	0.0179416	5.01911e-293
Years of schooling	Average total household income before tax	397751	rs1363862	0.655597	0.0179431	2.81108e-292
Years of schooling	Average total household income before tax	397751	rs1381247	0.654731	0.0178914	3.46151e-293
Years of schooling	Average total household income before tax	397751	rs1391438	0.655754	0.0179723	1.78528e-291
Years of schooling	Average total household income before tax	397751	rs1427298	0.656486	0.0179228	1.00676e-293
Years of schooling	Average total household income before tax	397751	rs1450782	0.656088	0.0179358	6.00065e-293
Years of schooling	Average total household income before tax	397751	rs152603	0.654852	0.0179054	7.71051e-293
Years of schooling	Average total household income before tax	397751	rs1558727	0.654792	0.0179103	1.26127e-292
Years of schooling	Average total household income before tax	397751	rs1566085	0.658073	0.0178977	5.87641e-296
Years of schooling	Average total household income before tax	397751	rs1569092	0.654547	0.0179221	4.98341e-292
Years of schooling	Average total household income before tax	397751	rs1584469	0.65587	0.017951	2.90484e-292
Years of schooling	Average total household income before tax	397751	rs1592757	0.654979	0.0179164	1.35016e-292
Years of schooling	Average total household income before tax	397751	rs1595973	0.655787	0.0179421	1.76768e-292
Years of schooling	Average total household income before tax	397751	rs1618725	0.657875	0.017887	3.92702e-296
Years of schooling	Average total household income before tax	397751	rs1620977	0.657479	0.0179565	1.64907e-293
Years of schooling	Average total household income before tax	397751	rs1671770	0.656912	0.0178934	4.60985e-295
Years of schooling	Average total household income before tax	397751	rs16846463	0.655385	0.0179568	1.1953e-291
Years of schooling	Average total household income before tax	397751	rs16854920	0.656561	0.0179146	4.64918e-294
Years of schooling	Average total household income before tax	397751	rs1689510	0.656299	0.0179766	8.11638e-292
Years of schooling	Average total household income before tax	397751	rs16995054	0.656358	0.0179377	3.98102e-293
Years of schooling	Average total household income before tax	397751	rs17048855	0.655424	0.0179441	4.30643e-292
Years of schooling	Average total household income before tax	397751	rs17110109	0.656529	0.0179201	7.53096e-294
Years of schooling	Average total household income before tax	397751	rs17126938	0.657269	0.0178651	2.6055e-296
Years of schooling	Average total household income before tax	397751	rs17425572	0.655289	0.0179462	6.62345e-292
Years of schooling	Average total household income before tax	397751	rs17489649	0.657962	0.0178465	1.52138e-297
Years of schooling	Average total household income before tax	397751	rs175325	0.654456	0.0178954	8.23525e-293
Years of schooling	Average total household income before tax	397751	rs17551064	0.655378	0.0179415	3.8952e-292
Years of schooling	Average total household income before tax	397751	rs17563464	0.656241	0.0179468	9.94718e-293
Years of schooling	Average total household income before tax	397751	rs17565975	0.656353	0.0179382	4.16749e-293
Years of schooling	Average total household income before tax	397751	rs17598675	0.656748	0.0179251	6.99957e-294
Years of schooling	Average total household income before tax	397751	rs176218	0.654835	0.0179508	2.35576e-291
Years of schooling	Average total household income before tax	397751	rs1827540	0.655805	0.0179451	2.13004e-292
Years of schooling	Average total household income before tax	397751	rs1866823	0.654523	0.0178771	1.8127e-293
Years of schooling	Average total household income before tax	397751	rs1882273	0.655744	0.0179503	3.56012e-292
Years of schooling	Average total household income before tax	397751	rs192436652	0.656787	0.017917	3.51421e-294
Years of schooling	Average total household income before tax	397751	rs1925576	0.655804	0.0179416	1.64626e-292
Years of schooling	Average total household income before tax	397751	rs1947114	0.656375	0.0179241	1.39004e-293
Years of schooling	Average total household income before tax	397751	rs1964927	0.656933	0.0179319	7.94721e-294
Years of schooling	Average total household income before tax	397751	rs2052285	0.65516	0.0179337	3.39971e-292
Years of schooling	Average total household income before tax	397751	rs2067854	0.655521	0.0179499	5.4571e-292
Years of schooling	Average total household income before tax	397751	rs2179152	0.655888	0.0179632	6.9549e-292
Years of schooling	Average total household income before tax	397751	rs2182505	0.656191	0.017934	4.23383e-293
Years of schooling	Average total household income before tax	397751	rs225291	0.65654	0.0179154	5.1469e-294
Years of schooling	Average total household income before tax	397751	rs2256965	0.655098	0.017932	3.39545e-292
Years of schooling	Average total household income before tax	397751	rs2283076	0.653955	0.0177925	9.84346e-296
Years of schooling	Average total household income before tax	397751	rs2287838	0.656025	0.0179473	1.60818e-292
Years of schooling	Average total household income before tax	397751	rs2302761	0.655765	0.0179474	2.7416e-292
Years of schooling	Average total household income before tax	397751	rs2347526	0.655124	0.0179485	1.10497e-291
Years of schooling	Average total household income before tax	397751	rs242093	0.655316	0.0179343	2.59686e-292
Years of schooling	Average total household income before tax	397751	rs2447535	0.656334	0.0179353	3.50641e-293
Years of schooling	Average total household income before tax	397751	rs2554835	0.656225	0.0179319	3.38616e-293
Years of schooling	Average total household income before tax	397751	rs2570497	0.656424	0.0179392	3.88326e-293
Years of schooling	Average total household income before tax	397751	rs2725370	0.654746	0.0179414	1.40249e-291
Years of schooling	Average total household income before tax	397751	rs277828	0.656784	0.0178963	7.47948e-295
Years of schooling	Average total household income before tax	397751	rs2787101	0.655118	0.0179198	1.31175e-292
Years of schooling	Average total household income before tax	397751	rs2819336	0.656034	0.017986	2.79599e-291
Years of schooling	Average total household income before tax	397751	rs2820314	0.653598	0.0177663	2.79276e-296
Years of schooling	Average total household income before tax	397751	rs28373063	0.655861	0.0179452	1.9117e-292
Years of schooling	Average total household income before tax	397751	rs28513670	0.65618	0.0179426	8.24781e-293
Years of schooling	Average total household income before tax	397751	rs2885198	0.655638	0.0179423	2.43509e-292
Years of schooling	Average total household income before tax	397751	rs2901616	0.656919	0.0178816	1.86718e-295
Years of schooling	Average total household income before tax	397751	rs2905426	0.656655	0.0179109	2.91492e-294
Years of schooling	Average total household income before tax	397751	rs2923431	0.655984	0.0179456	1.54289e-292
Years of schooling	Average total household income before tax	397751	rs2971970	0.65569	0.0179606	8.56332e-292
Years of schooling	Average total household income before tax	397751	rs2998315	0.656678	0.0179352	1.72135e-293
Years of schooling	Average total household income before tax	397751	rs3013014	0.655563	0.0179412	2.606e-292
Years of schooling	Average total household income before tax	397751	rs301800	0.655043	0.017933	4.10352e-292
Years of schooling	Average total household income before tax	397751	rs3026996	0.657291	0.0179059	5.42709e-295
Years of schooling	Average total household income before tax	397751	rs31940	0.656178	0.0179404	7.01765e-293
Years of schooling	Average total household income before tax	397751	rs337637	0.655658	0.0179459	3.05646e-292
Years of schooling	Average total household income before tax	397751	rs34316	0.658381	0.0179363	5.70932e-295
Years of schooling	Average total household income before tax	397751	rs34394051	0.654593	0.0178873	3.38653e-293
Years of schooling	Average total household income before tax	397751	rs34485537	0.655943	0.0179438	1.46109e-292
Years of schooling	Average total household income before tax	397751	rs34853711	0.655257	0.0179525	1.12865e-291
Years of schooling	Average total household income before tax	397751	rs35039375	0.655958	0.0179478	1.90281e-292
Years of schooling	Average total household income before tax	397751	rs35309068	0.655128	0.0179477	1.02722e-291
Years of schooling	Average total household income before tax	397751	rs35316276	0.65496	0.0179197	1.80171e-292
Years of schooling	Average total household income before tax	397751	rs35417702	0.656537	0.0179547	9.83592e-293
Years of schooling	Average total household income before tax	397751	rs35475880	0.655154	0.0179422	6.48201e-292
Years of schooling	Average total household income before tax	397751	rs35532491	0.655081	0.0179397	6.22772e-292
Years of schooling	Average total household income before tax	397751	rs36083520	0.658306	0.0177872	7.89057e-300
Years of schooling	Average total household income before tax	397751	rs36119825	0.657769	0.0178033	8.32752e-299
Years of schooling	Average total household income before tax	397751	rs363096	0.655415	0.0179568	1.12404e-291
Years of schooling	Average total household income before tax	397751	rs3747631	0.653435	0.0179215	4.60371e-291
Years of schooling	Average total household income before tax	397751	rs3788556	0.656122	0.0179444	1.06166e-292
Years of schooling	Average total household income before tax	397751	rs3800546	0.656539	0.0179224	8.77537e-294
Years of schooling	Average total household income before tax	397751	rs3809634	0.654902	0.0179081	8.52906e-293
Years of schooling	Average total household income before tax	397751	rs3890802	0.657884	0.0177697	4.93982e-300
Years of schooling	Average total household income before tax	397751	rs3897821	0.655328	0.0179598	1.68105e-291
Years of schooling	Average total household income before tax	397751	rs406413	0.657922	0.0178658	7.14671e-297
Years of schooling	Average total household income before tax	397751	rs4073894	0.656401	0.0179427	5.31662e-293
Years of schooling	Average total household income before tax	397751	rs4328757	0.655612	0.0179431	2.72294e-292
Years of schooling	Average total household income before tax	397751	rs4352658	0.655256	0.0179412	4.8941e-292
Years of schooling	Average total household income before tax	397751	rs4369924	0.655851	0.0179423	1.57264e-292
Years of schooling	Average total household income before tax	397751	rs4382592	0.659182	0.0177616	1.74617e-301
Years of schooling	Average total household income before tax	397751	rs4384309	0.655239	0.0179356	3.33517e-292
Years of schooling	Average total household income before tax	397751	rs4392737	0.655115	0.0179203	1.37421e-292
Years of schooling	Average total household income before tax	397751	rs4442732	0.655727	0.0179437	2.2558e-292
Years of schooling	Average total household income before tax	397751	rs4667025	0.655999	0.0179378	8.37112e-293
Years of schooling	Average total household income before tax	397751	rs4700393	0.653407	0.0179613	9.26388e-290
Years of schooling	Average total household income before tax	397751	rs4726070	0.656312	0.0179456	7.88395e-293
Years of schooling	Average total household income before tax	397751	rs4733264	0.656493	0.017916	5.93391e-294
Years of schooling	Average total household income before tax	397751	rs4757957	0.655339	0.0179532	1.0072e-291
Years of schooling	Average total household income before tax	397751	rs4766424	0.656363	0.0179251	1.53539e-293
Years of schooling	Average total household income before tax	397751	rs4778058	0.654511	0.0178769	1.82703e-293
Years of schooling	Average total household income before tax	397751	rs4787457	0.653489	0.0179068	1.39026e-291
Years of schooling	Average total household income before tax	397751	rs4810227	0.655197	0.0179439	6.75389e-292
Years of schooling	Average total household income before tax	397751	rs4839155	0.657216	0.0178719	4.8468e-296
Years of schooling	Average total household income before tax	397751	rs4846724	0.655548	0.0179408	2.62395e-292
Years of schooling	Average total household income before tax	397751	rs4870482	0.655583	0.0179391	2.15515e-292
Years of schooling	Average total household income before tax	397751	rs4888746	0.657207	0.017842	5.13292e-297
Years of schooling	Average total household income before tax	397751	rs4904523	0.656003	0.0179377	8.22013e-293
Years of schooling	Average total household income before tax	397751	rs4945424	0.655786	0.0179415	1.69754e-292
Years of schooling	Average total household income before tax	397751	rs4964046	0.655422	0.0179374	2.62525e-292
Years of schooling	Average total household income before tax	397751	rs4972400	0.656622	0.017924	8.31468e-294
Years of schooling	Average total household income before tax	397751	rs4984541	0.655971	0.0179426	1.26496e-292
Years of schooling	Average total household income before tax	397751	rs535307	0.65692	0.0178785	1.47232e-295
Years of schooling	Average total household income before tax	397751	rs55736314	0.654984	0.0179498	1.61008e-291
Years of schooling	Average total household income before tax	397751	rs55771711	0.653913	0.0178835	1.02485e-292
Years of schooling	Average total household income before tax	397751	rs56391344	0.654596	0.0179303	8.33677e-292
Years of schooling	Average total household income before tax	397751	rs575113	0.656395	0.0179389	4.03972e-293
Years of schooling	Average total household income before tax	397751	rs59123361	0.656401	0.0179466	7.08858e-293
Years of schooling	Average total household income before tax	397751	rs59480703	0.657639	0.0177968	6.60325e-299
Years of schooling	Average total household income before tax	397751	rs6123924	0.655831	0.0179468	2.3052e-292
Years of schooling	Average total household income before tax	397751	rs62097985	0.653742	0.01785	1.17711e-293
Years of schooling	Average total household income before tax	397751	rs62157915	0.655036	0.0179253	2.33744e-292
Years of schooling	Average total household income before tax	397751	rs62183776	0.656175	0.0179383	6.05504e-293
Years of schooling	Average total household income before tax	397751	rs62184480	0.653812	0.0178782	8.46676e-293
Years of schooling	Average total household income before tax	397751	rs622169	0.656111	0.0179359	5.7779e-293
Years of schooling	Average total household income before tax	397751	rs62439690	0.656513	0.0179165	5.92245e-294
Years of schooling	Average total household income before tax	397751	rs62444881	0.658086	0.0178537	2.02453e-297
Years of schooling	Average total household income before tax	397751	rs6493265	0.655949	0.0179597	4.70502e-292
Years of schooling	Average total household income before tax	397751	rs6513959	0.653952	0.0178271	1.3667e-294
Years of schooling	Average total household income before tax	397751	rs6557171	0.655368	0.0179649	2.25739e-291
Years of schooling	Average total household income before tax	397751	rs663234	0.655312	0.0179321	2.21145e-292
Years of schooling	Average total household income before tax	397751	rs66568921	0.656355	0.0179625	2.54047e-292
Years of schooling	Average total household income before tax	397751	rs6731373	0.657475	0.017873	3.101e-296
Years of schooling	Average total household income before tax	397751	rs67885444	0.655612	0.0179431	2.71472e-292
Years of schooling	Average total household income before tax	397751	rs67890737	0.656678	0.017919	5.12179e-294
Years of schooling	Average total household income before tax	397751	rs6803651	0.65716	0.0178866	1.66151e-295
Years of schooling	Average total household income before tax	397751	rs6805241	0.655397	0.017947	5.6375e-292
Years of schooling	Average total household income before tax	397751	rs6938002	0.656015	0.01794	9.54035e-293
Years of schooling	Average total household income before tax	397751	rs6959891	0.65635	0.017931	2.44651e-293
Years of schooling	Average total household income before tax	397751	rs7012546	0.656041	0.0179397	8.79743e-293
Years of schooling	Average total household income before tax	397751	rs7016302	0.657074	0.0178627	3.23716e-296
Years of schooling	Average total household income before tax	397751	rs702606	0.656119	0.0179368	6.04301e-293
Years of schooling	Average total household income before tax	397751	rs7029718	0.649742	0.0177898	4.72669e-292
Years of schooling	Average total household income before tax	397751	rs7031698	0.655158	0.0179296	2.50984e-292
Years of schooling	Average total household income before tax	397751	rs710629	0.656945	0.0178883	2.9238e-295
Years of schooling	Average total household income before tax	397751	rs71646142	0.65551	0.0179398	2.62024e-292
Years of schooling	Average total household income before tax	397751	rs7233920	0.655933	0.017946	1.76112e-292
Years of schooling	Average total household income before tax	397751	rs7257460	0.658213	0.0177206	5.50654e-302
Years of schooling	Average total household income before tax	397751	rs7278859	0.655744	0.0179396	1.60493e-292
Years of schooling	Average total household income before tax	397751	rs72807818	0.657098	0.0179167	1.82292e-294
Years of schooling	Average total household income before tax	397751	rs72828517	0.655992	0.0179625	5.31413e-292
Years of schooling	Average total household income before tax	397751	rs72840994	0.655985	0.0179403	1.03694e-292
Years of schooling	Average total household income before tax	397751	rs730384	0.655414	0.0179371	2.60724e-292
Years of schooling	Average total household income before tax	397751	rs7315713	0.655822	0.0179396	1.36569e-292
Years of schooling	Average total household income before tax	397751	rs7321274	0.655598	0.0179422	2.61687e-292
Years of schooling	Average total household income before tax	397751	rs73301698	0.655844	0.0179443	1.8615e-292
Years of schooling	Average total household income before tax	397751	rs7332724	0.656194	0.0179372	5.34961e-293
Years of schooling	Average total household income before tax	397751	rs73344830	0.655188	0.0179774	8.23942e-291
Years of schooling	Average total household income before tax	397751	rs736282	0.656604	0.0179228	7.8656e-294
Years of schooling	Average total household income before tax	397751	rs73874335	0.655865	0.0179386	1.16143e-292
Years of schooling	Average total household income before tax	397751	rs743316	0.655416	0.017935	2.22597e-292
Years of schooling	Average total household income before tax	397751	rs74643044	0.656256	0.0179359	4.28231e-293
Years of schooling	Average total household income before tax	397751	rs74701752	0.654301	0.0178404	1.81391e-294
Years of schooling	Average total household income before tax	397751	rs7481514	0.655051	0.0179227	1.87075e-292
Years of schooling	Average total household income before tax	397751	rs74998289	0.652604	0.0177875	1.10073e-294
Years of schooling	Average total household income before tax	397751	rs7594904	0.656032	0.0179379	7.86974e-293
Years of schooling	Average total household income before tax	397751	rs7603132	0.655312	0.0179363	3.02009e-292
Years of schooling	Average total household income before tax	397751	rs76076331	0.654653	0.0179188	3.15583e-292
Years of schooling	Average total household income before tax	397751	rs7650602	0.654967	0.0179082	7.51716e-293
Years of schooling	Average total household income before tax	397751	rs76608582	0.65463	0.0179058	1.25229e-292
Years of schooling	Average total household income before tax	397751	rs76878669	0.656594	0.0179318	1.57639e-293
Years of schooling	Average total household income before tax	397751	rs77025239	0.654658	0.0178939	4.86267e-293
Years of schooling	Average total household income before tax	397751	rs77128898	0.657273	0.0178532	1.04749e-296
Years of schooling	Average total household income before tax	397751	rs77702622	0.6552	0.0179427	6.11887e-292
Years of schooling	Average total household income before tax	397751	rs77719387	0.656907	0.0179096	1.5814e-294
Years of schooling	Average total household income before tax	397751	rs77835879	0.655293	0.0179302	2.00503e-292
Years of schooling	Average total household income before tax	397751	rs7796203	0.655444	0.0179415	3.39987e-292
Years of schooling	Average total household income before tax	397751	rs7803932	0.655756	0.0179455	2.43825e-292
Years of schooling	Average total household income before tax	397751	rs7808399	0.653563	0.0177668	3.13913e-296
Years of schooling	Average total household income before tax	397751	rs7833201	0.65541	0.0179372	2.64613e-292
Years of schooling	Average total household income before tax	397751	rs7863447	0.6567	0.01793	1.11661e-293
Years of schooling	Average total household income before tax	397751	rs78721320	0.654991	0.0179195	1.66866e-292
Years of schooling	Average total household income before tax	397751	rs790647	0.656878	0.0179236	4.78653e-294
Years of schooling	Average total household income before tax	397751	rs7924036	0.654124	0.0179198	9.9746e-292
Years of schooling	Average total household income before tax	397751	rs79265434	0.658803	0.0178056	1.1517e-299
Years of schooling	Average total household income before tax	397751	rs79269403	0.657222	0.0178964	3.06402e-295
Years of schooling	Average total household income before tax	397751	rs7928622	0.65642	0.0179218	1.06506e-293
Years of schooling	Average total household income before tax	397751	rs795230	0.656393	0.0179234	1.27312e-293
Years of schooling	Average total household income before tax	397751	rs79523955	0.655502	0.0179425	3.25989e-292
Years of schooling	Average total household income before tax	397751	rs7977614	0.656354	0.0179434	6.12872e-293
Years of schooling	Average total household income before tax	397751	rs7993663	0.656044	0.0179463	1.43841e-292
Years of schooling	Average total household income before tax	397751	rs8008382	0.655809	0.0179471	2.45722e-292
Years of schooling	Average total household income before tax	397751	rs80171383	0.655255	0.0179323	2.52451e-292
Years of schooling	Average total household income before tax	397751	rs8020034	0.655037	0.0179493	1.39102e-291
Years of schooling	Average total household income before tax	397751	rs818415	0.655949	0.0179402	1.10189e-292
Years of schooling	Average total household income before tax	397751	rs837080	0.655428	0.0179422	3.70642e-292
Years of schooling	Average total household income before tax	397751	rs892612	0.655269	0.0179356	3.12569e-292
Years of schooling	Average total household income before tax	397751	rs894067	0.65561	0.0179419	2.49899e-292
Years of schooling	Average total household income before tax	397751	rs9289300	0.656053	0.0179448	1.25587e-292
Years of schooling	Average total household income before tax	397751	rs9320493	0.656596	0.0179159	4.78236e-294
Years of schooling	Average total household income before tax	397751	rs9342482	0.656115	0.017943	9.74548e-293
Years of schooling	Average total household income before tax	397751	rs9349956	0.656031	0.0179655	6.17041e-292
Years of schooling	Average total household income before tax	397751	rs9372625	0.652855	0.0179706	5.62992e-289
Years of schooling	Average total household income before tax	397751	rs9384679	0.654803	0.0178942	3.68926e-293
Years of schooling	Average total household income before tax	397751	rs9386319	0.655964	0.0179398	1.03821e-292
Years of schooling	Average total household income before tax	397751	rs9436866	0.656919	0.0179051	1.09355e-294
Years of schooling	Average total household income before tax	397751	rs9503598	0.654756	0.0179074	1.08752e-292
Years of schooling	Average total household income before tax	397751	rs9529119	0.655036	0.0179261	2.49486e-292
Years of schooling	Average total household income before tax	397751	rs9556958	0.653707	0.0177934	1.76048e-295
Years of schooling	Average total household income before tax	397751	rs9616906	0.656641	0.0179551	8.15626e-293
Years of schooling	Average total household income before tax	397751	rs9679654	0.654356	0.0178661	1.12121e-293
Years of schooling	Average total household income before tax	397751	rs969512	0.655768	0.0179508	3.51193e-292
Years of schooling	Average total household income before tax	397751	rs9704097	0.655	0.0179203	1.7363e-292
Years of schooling	Average total household income before tax	397751	rs9882532	0.654991	0.0179304	3.75516e-292
Years of schooling	Average total household income before tax	397751	rs9914918	0.654809	0.01791	1.18898e-292
Years of schooling	Average total household income before tax	397751	rs9933256	0.65435	0.0178831	4.0491e-293
Years of schooling	Average total household income before tax	397751	rs9936270	0.65648	0.0179359	2.70748e-293
Years of schooling	Average total household income before tax	397751	rs9938678	0.655481	0.0179461	4.46184e-292
Years of schooling	Average total household income before tax	397751	rs9964724	0.653064	0.0179051	2.89727e-291
Years of schooling	Average total household income before tax	397751	rs9995567	0.655275	0.0179292	1.91774e-292
Years of schooling	Average total household income before tax	397751	All	0.655787	0.0178909	3.82792e-294
