# Supplementary material for: Four modifiable factors that mediate the effect of educational time on major depressive disorder risk: A network Mendelian randomization study
Source: PLoS One. 2023 Jul 12;18(7):e0288034. doi: 10.1371/journal.pone.0288034 (PMC10337944; doi:10.1371/journal.pone.0288034)
Supplement: S17 Table — (XLSX) [file pone.0288034.s018.xlsx]

## Sheet: Table S17
Table S17 MR leave-one-out analysis of the causal effect of neuroticism on major depressive disorder
Exposure	Outcome	Samplesize	SNP	b	se	p
Neuroticism	Major Depressive Disorder	173005	rs10455007	0.356207	0.0430313	1.25419e-16
Neuroticism	Major Depressive Disorder	173005	rs10457809	0.345691	0.0429691	8.61692e-16
Neuroticism	Major Depressive Disorder	173005	rs10497655	0.352229	0.0432132	3.61029e-16
Neuroticism	Major Depressive Disorder	173005	rs1050846	0.353007	0.0431795	2.95022e-16
Neuroticism	Major Depressive Disorder	173005	rs10757410	0.353586	0.0432391	2.89903e-16
Neuroticism	Major Depressive Disorder	173005	rs10959926	0.342329	0.0425454	8.53982e-16
Neuroticism	Major Depressive Disorder	173005	rs11068870	0.342941	0.0416951	1.95237e-16
Neuroticism	Major Depressive Disorder	173005	rs11082011	0.342885	0.0432321	2.16921e-15
Neuroticism	Major Depressive Disorder	173005	rs11090045	0.354844	0.0432147	2.19004e-16
Neuroticism	Major Depressive Disorder	173005	rs1109451	0.358103	0.0425225	3.71667e-17
Neuroticism	Major Depressive Disorder	173005	rs11605020	0.351304	0.043287	4.8307e-16
Neuroticism	Major Depressive Disorder	173005	rs11759026	0.349324	0.0431316	5.54067e-16
Neuroticism	Major Depressive Disorder	173005	rs1282545	0.359132	0.0426353	3.65854e-17
Neuroticism	Major Depressive Disorder	173005	rs12896360	0.348194	0.0433889	1.01564e-15
Neuroticism	Major Depressive Disorder	173005	rs13226841	0.356997	0.0431789	1.36399e-16
Neuroticism	Major Depressive Disorder	173005	rs13239186	0.344002	0.0427647	8.69137e-16
Neuroticism	Major Depressive Disorder	173005	rs1422192	0.345268	0.0425891	5.19102e-16
Neuroticism	Major Depressive Disorder	173005	rs1542212	0.359808	0.0426984	3.5549e-17
Neuroticism	Major Depressive Disorder	173005	rs169235	0.342598	0.0422339	4.98251e-16
Neuroticism	Major Depressive Disorder	173005	rs17522826	0.346848	0.0429018	6.23167e-16
Neuroticism	Major Depressive Disorder	173005	rs1870293	0.352037	0.0432445	3.93221e-16
Neuroticism	Major Depressive Disorder	173005	rs2042555	0.357941	0.043017	8.72826e-17
Neuroticism	Major Depressive Disorder	173005	rs2071754	0.345404	0.0428905	8.06738e-16
Neuroticism	Major Depressive Disorder	173005	rs2149351	0.344762	0.0427534	7.38658e-16
Neuroticism	Major Depressive Disorder	173005	rs2244497	0.353135	0.043154	2.76539e-16
Neuroticism	Major Depressive Disorder	173005	rs2269426	0.344103	0.0429884	1.19898e-15
Neuroticism	Major Depressive Disorder	173005	rs2380937	0.355491	0.0431379	1.71079e-16
Neuroticism	Major Depressive Disorder	173005	rs2678897	0.349214	0.0432696	6.99197e-16
Neuroticism	Major Depressive Disorder	173005	rs2921036	0.363769	0.0435539	6.70377e-17
Neuroticism	Major Depressive Disorder	173005	rs297346	0.351079	0.0432647	4.87046e-16
Neuroticism	Major Depressive Disorder	173005	rs34862781	0.356981	0.0432298	1.48448e-16
Neuroticism	Major Depressive Disorder	173005	rs3785232	0.351873	0.0432419	4.0415e-16
Neuroticism	Major Depressive Disorder	173005	rs3793577	0.347213	0.0431545	8.56797e-16
Neuroticism	Major Depressive Disorder	173005	rs4140799	0.3532	0.0432545	3.19732e-16
Neuroticism	Major Depressive Disorder	173005	rs4362360	0.348108	0.043236	8.18942e-16
Neuroticism	Major Depressive Disorder	173005	rs4585149	0.354564	0.0428016	1.19205e-16
Neuroticism	Major Depressive Disorder	173005	rs4653218	0.345611	0.0431975	1.23711e-15
Neuroticism	Major Depressive Disorder	173005	rs4673866	0.345997	0.0425893	4.50885e-16
Neuroticism	Major Depressive Disorder	173005	rs4841306	0.349774	0.0433025	6.61314e-16
Neuroticism	Major Depressive Disorder	173005	rs4899292	0.354972	0.0430039	1.52658e-16
Neuroticism	Major Depressive Disorder	173005	rs4911448	0.353241	0.0430069	2.14697e-16
Neuroticism	Major Depressive Disorder	173005	rs496939	0.346621	0.0431679	9.77926e-16
Neuroticism	Major Depressive Disorder	173005	rs56403421	0.345556	0.0430598	1.01504e-15
Neuroticism	Major Depressive Disorder	173005	rs59143394	0.352107	0.0431455	3.32478e-16
Neuroticism	Major Depressive Disorder	173005	rs60150206	0.344228	0.0420932	2.89144e-16
Neuroticism	Major Depressive Disorder	173005	rs60668206	0.350515	0.0431454	4.50953e-16
Neuroticism	Major Depressive Disorder	173005	rs6476086	0.353092	0.0431439	2.74445e-16
Neuroticism	Major Depressive Disorder	173005	rs6479494	0.344684	0.0421465	2.88009e-16
Neuroticism	Major Depressive Disorder	173005	rs6606710	0.349717	0.0433354	7.02974e-16
Neuroticism	Major Depressive Disorder	173005	rs7107356	0.345456	0.0432587	1.39579e-15
Neuroticism	Major Depressive Disorder	173005	rs7175083	0.351516	0.0433236	4.90846e-16
Neuroticism	Major Depressive Disorder	173005	rs7502590	0.351748	0.0431327	3.49123e-16
Neuroticism	Major Depressive Disorder	173005	rs7567451	0.348515	0.0430718	5.89326e-16
Neuroticism	Major Depressive Disorder	173005	rs7578651	0.344886	0.042818	7.96765e-16
Neuroticism	Major Depressive Disorder	173005	rs76064345	0.353673	0.0421892	5.15865e-17
Neuroticism	Major Depressive Disorder	173005	rs7696796	0.364496	0.0412728	1.03386e-18
Neuroticism	Major Depressive Disorder	173005	rs77484855	0.351015	0.0430337	3.44155e-16
Neuroticism	Major Depressive Disorder	173005	rs77804065	0.358107	0.0431545	1.05648e-16
Neuroticism	Major Depressive Disorder	173005	rs802425	0.351039	0.0433028	5.2049e-16
Neuroticism	Major Depressive Disorder	173005	rs8063603	0.343865	0.0423548	4.71326e-16
Neuroticism	Major Depressive Disorder	173005	rs860626	0.346135	0.0429226	7.37376e-16
Neuroticism	Major Depressive Disorder	173005	rs877995	0.35274	0.0430965	2.72544e-16
Neuroticism	Major Depressive Disorder	173005	rs895941	0.356371	0.0430147	1.18252e-16
Neuroticism	Major Depressive Disorder	173005	rs9398586	0.355602	0.0426199	7.20838e-17
Neuroticism	Major Depressive Disorder	173005	rs9572015	0.356042	0.042954	1.14293e-16
Neuroticism	Major Depressive Disorder	173005	All	0.35078	0.0426183	1.86044e-16
