# Supplementary material for: Four modifiable factors that mediate the effect of educational time on major depressive disorder risk: A network Mendelian randomization study
Source: PLoS One. 2023 Jul 12;18(7):e0288034. doi: 10.1371/journal.pone.0288034 (PMC10337944; doi:10.1371/journal.pone.0288034)
Supplement: S18 Table — (XLSX) [file pone.0288034.s019.xlsx]

## Sheet: Table S18
Table S18 MR leave-one-out analysis of the causal effect of body mass index on major depressive disorder
Exposure	Outcome	Samplesize	SNP	b	se	p
Body mass index (BMI)	Major Depressive Disorder	173005	rs10100245	0.199835	0.0350143	1.14827e-08
Body mass index (BMI)	Major Depressive Disorder	173005	rs10185199	0.205644	0.0348119	3.47739e-09
Body mass index (BMI)	Major Depressive Disorder	173005	rs10187101	0.203828	0.0349597	5.5307e-09
Body mass index (BMI)	Major Depressive Disorder	173005	rs10404726	0.198818	0.0349177	1.24172e-08
Body mass index (BMI)	Major Depressive Disorder	173005	rs10465231	0.203953	0.0349772	5.50854e-09
Body mass index (BMI)	Major Depressive Disorder	173005	rs1064213	0.20598	0.0347514	3.08062e-09
Body mass index (BMI)	Major Depressive Disorder	173005	rs10788493	0.20208	0.0350171	7.88561e-09
Body mass index (BMI)	Major Depressive Disorder	173005	rs10803762	0.201119	0.0350035	9.15485e-09
Body mass index (BMI)	Major Depressive Disorder	173005	rs10805383	0.201907	0.0350384	8.28969e-09
Body mass index (BMI)	Major Depressive Disorder	173005	rs10865612	0.205229	0.0349787	4.43082e-09
Body mass index (BMI)	Major Depressive Disorder	173005	rs10898330	0.201466	0.0350132	8.71618e-09
Body mass index (BMI)	Major Depressive Disorder	173005	rs10938397	0.200574	0.0351359	1.13973e-08
Body mass index (BMI)	Major Depressive Disorder	173005	rs10995427	0.199683	0.0349227	1.07872e-08
Body mass index (BMI)	Major Depressive Disorder	173005	rs11012732	0.201433	0.0350798	9.34845e-09
Body mass index (BMI)	Major Depressive Disorder	173005	rs11084554	0.200962	0.0350069	9.43278e-09
Body mass index (BMI)	Major Depressive Disorder	173005	rs11099020	0.200804	0.0349905	9.53431e-09
Body mass index (BMI)	Major Depressive Disorder	173005	rs11150745	0.204391	0.0349884	5.16776e-09
Body mass index (BMI)	Major Depressive Disorder	173005	rs11223641	0.202564	0.0349977	7.12693e-09
Body mass index (BMI)	Major Depressive Disorder	173005	rs112520079	0.201916	0.035029	8.20236e-09
Body mass index (BMI)	Major Depressive Disorder	173005	rs11264489	0.201009	0.0349882	9.18923e-09
Body mass index (BMI)	Major Depressive Disorder	173005	rs112693590	0.202586	0.0350171	7.23559e-09
Body mass index (BMI)	Major Depressive Disorder	173005	rs1127100	0.19973	0.034919	1.06637e-08
Body mass index (BMI)	Major Depressive Disorder	173005	rs113182412	0.201935	0.0350171	8.08168e-09
Body mass index (BMI)	Major Depressive Disorder	173005	rs113230003	0.200399	0.0349811	1.01151e-08
Body mass index (BMI)	Major Depressive Disorder	173005	rs113603865	0.202367	0.0350295	7.60296e-09
Body mass index (BMI)	Major Depressive Disorder	173005	rs11515071	0.202143	0.035074	8.24743e-09
Body mass index (BMI)	Major Depressive Disorder	173005	rs11642015	0.194326	0.0360188	6.84719e-08
Body mass index (BMI)	Major Depressive Disorder	173005	rs11655587	0.203913	0.0350033	5.69325e-09
Body mass index (BMI)	Major Depressive Disorder	173005	rs11742930	0.201563	0.0350157	8.59474e-09
Body mass index (BMI)	Major Depressive Disorder	173005	rs11757278	0.201267	0.0349995	8.89425e-09
Body mass index (BMI)	Major Depressive Disorder	173005	rs11761411	0.200666	0.0349667	9.53586e-09
Body mass index (BMI)	Major Depressive Disorder	173005	rs117632017	0.200916	0.0349632	9.11172e-09
Body mass index (BMI)	Major Depressive Disorder	173005	rs11782074	0.20352	0.0349587	5.82451e-09
Body mass index (BMI)	Major Depressive Disorder	173005	rs11856579	0.200659	0.0350107	9.96223e-09
Body mass index (BMI)	Major Depressive Disorder	173005	rs12024554	0.202583	0.0350111	7.19711e-09
Body mass index (BMI)	Major Depressive Disorder	173005	rs12042959	0.202248	0.0350225	7.70387e-09
Body mass index (BMI)	Major Depressive Disorder	173005	rs12049202	0.199869	0.0349674	1.09153e-08
Body mass index (BMI)	Major Depressive Disorder	173005	rs12140153	0.198841	0.034895	1.21028e-08
Body mass index (BMI)	Major Depressive Disorder	173005	rs12144626	0.199486	0.0349301	1.12308e-08
Body mass index (BMI)	Major Depressive Disorder	173005	rs12477385	0.20127	0.0350067	8.95222e-09
Body mass index (BMI)	Major Depressive Disorder	173005	rs12479357	0.199862	0.0349631	1.08819e-08
Body mass index (BMI)	Major Depressive Disorder	173005	rs12614861	0.201195	0.0350075	9.07322e-09
Body mass index (BMI)	Major Depressive Disorder	173005	rs12622280	0.203075	0.0349854	6.45305e-09
Body mass index (BMI)	Major Depressive Disorder	173005	rs12679106	0.20599	0.0348704	3.47756e-09
Body mass index (BMI)	Major Depressive Disorder	173005	rs1286138	0.200532	0.0349981	1.00557e-08
Body mass index (BMI)	Major Depressive Disorder	173005	rs12877270	0.202277	0.0350358	7.76738e-09
Body mass index (BMI)	Major Depressive Disorder	173005	rs12881629	0.202248	0.0350083	7.59811e-09
Body mass index (BMI)	Major Depressive Disorder	173005	rs12885458	0.198743	0.0348216	1.14674e-08
Body mass index (BMI)	Major Depressive Disorder	173005	rs1296328	0.202601	0.0350454	7.42147e-09
Body mass index (BMI)	Major Depressive Disorder	173005	rs12977259	0.202224	0.0350121	7.65785e-09
Body mass index (BMI)	Major Depressive Disorder	173005	rs12992672	0.198691	0.0352398	1.71777e-08
Body mass index (BMI)	Major Depressive Disorder	173005	rs13062093	0.201669	0.0350344	8.59668e-09
Body mass index (BMI)	Major Depressive Disorder	173005	rs13135092	0.205941	0.034987	3.95121e-09
Body mass index (BMI)	Major Depressive Disorder	173005	rs13174863	0.203012	0.0350258	6.78837e-09
Body mass index (BMI)	Major Depressive Disorder	173005	rs1320903	0.206582	0.0348314	3.0125e-09
Body mass index (BMI)	Major Depressive Disorder	173005	rs1327259	0.202668	0.0349968	6.99489e-09
Body mass index (BMI)	Major Depressive Disorder	173005	rs1342391	0.202828	0.0350117	6.90713e-09
Body mass index (BMI)	Major Depressive Disorder	173005	rs13427822	0.199942	0.0349756	1.08659e-08
Body mass index (BMI)	Major Depressive Disorder	173005	rs1411432	0.199828	0.0349877	1.12069e-08
Body mass index (BMI)	Major Depressive Disorder	173005	rs1441264	0.199273	0.0349709	1.2104e-08
Body mass index (BMI)	Major Depressive Disorder	173005	rs1446585	0.200882	0.0349728	9.24901e-09
Body mass index (BMI)	Major Depressive Disorder	173005	rs1458156	0.203262	0.0349806	6.221e-09
Body mass index (BMI)	Major Depressive Disorder	173005	rs1477290	0.197461	0.0349043	1.53842e-08
Body mass index (BMI)	Major Depressive Disorder	173005	rs147730268	0.203031	0.035034	6.82183e-09
Body mass index (BMI)	Major Depressive Disorder	173005	rs1582931	0.203537	0.0349761	5.90918e-09
Body mass index (BMI)	Major Depressive Disorder	173005	rs16846140	0.198978	0.0348444	1.12664e-08
Body mass index (BMI)	Major Depressive Disorder	173005	rs16916303	0.203782	0.0349317	5.42025e-09
Body mass index (BMI)	Major Depressive Disorder	173005	rs16975459	0.202239	0.0350282	7.76005e-09
Body mass index (BMI)	Major Depressive Disorder	173005	rs17014332	0.201398	0.0350154	8.83563e-09
Body mass index (BMI)	Major Depressive Disorder	173005	rs17024393	0.198881	0.0349988	1.32734e-08
Body mass index (BMI)	Major Depressive Disorder	173005	rs17058884	0.203139	0.0349912	6.41969e-09
Body mass index (BMI)	Major Depressive Disorder	173005	rs17085463	0.203309	0.0349756	6.14124e-09
Body mass index (BMI)	Major Depressive Disorder	173005	rs17149254	0.203196	0.0348925	5.76382e-09
Body mass index (BMI)	Major Depressive Disorder	173005	rs17342242	0.201283	0.0350036	8.90622e-09
Body mass index (BMI)	Major Depressive Disorder	173005	rs17399739	0.204933	0.0347929	3.86023e-09
Body mass index (BMI)	Major Depressive Disorder	173005	rs17716502	0.204665	0.0349374	4.68343e-09
Body mass index (BMI)	Major Depressive Disorder	173005	rs1788808	0.206831	0.0347229	2.57517e-09
Body mass index (BMI)	Major Depressive Disorder	173005	rs1805123	0.202566	0.0350194	7.27737e-09
Body mass index (BMI)	Major Depressive Disorder	173005	rs1884897	0.204302	0.0350085	5.35428e-09
Body mass index (BMI)	Major Depressive Disorder	173005	rs1901241	0.202988	0.0350009	6.65109e-09
Body mass index (BMI)	Major Depressive Disorder	173005	rs1919243	0.203937	0.0349262	5.24831e-09
Body mass index (BMI)	Major Depressive Disorder	173005	rs1941706	0.19992	0.0349125	1.0263e-08
Body mass index (BMI)	Major Depressive Disorder	173005	rs1949204	0.200695	0.0349793	9.60653e-09
Body mass index (BMI)	Major Depressive Disorder	173005	rs2035806	0.200509	0.0349771	9.89127e-09
Body mass index (BMI)	Major Depressive Disorder	173005	rs2046002	0.201776	0.0350187	8.31477e-09
Body mass index (BMI)	Major Depressive Disorder	173005	rs2121058	0.200956	0.0350506	9.84889e-09
Body mass index (BMI)	Major Depressive Disorder	173005	rs2155869	0.200781	0.0349846	9.51594e-09
Body mass index (BMI)	Major Depressive Disorder	173005	rs215634	0.199052	0.0348157	1.08217e-08
Body mass index (BMI)	Major Depressive Disorder	173005	rs217672	0.201134	0.0349978	9.08192e-09
Body mass index (BMI)	Major Depressive Disorder	173005	rs2192649	0.200292	0.0349142	9.65352e-09
Body mass index (BMI)	Major Depressive Disorder	173005	rs2234458	0.202454	0.0350566	7.69324e-09
Body mass index (BMI)	Major Depressive Disorder	173005	rs2292238	0.201997	0.0350408	8.18416e-09
Body mass index (BMI)	Major Depressive Disorder	173005	rs2307111	0.201938	0.0351479	9.17121e-09
Body mass index (BMI)	Major Depressive Disorder	173005	rs2318543	0.199747	0.0349395	1.08457e-08
Body mass index (BMI)	Major Depressive Disorder	173005	rs2384054	0.203133	0.0352284	8.10954e-09
Body mass index (BMI)	Major Depressive Disorder	173005	rs2398861	0.198642	0.0349138	1.27405e-08
Body mass index (BMI)	Major Depressive Disorder	173005	rs241460	0.201887	0.0350542	8.44735e-09
Body mass index (BMI)	Major Depressive Disorder	173005	rs2425857	0.199294	0.0348276	1.051e-08
Body mass index (BMI)	Major Depressive Disorder	173005	rs2439823	0.202956	0.0350644	7.11925e-09
Body mass index (BMI)	Major Depressive Disorder	173005	rs2450445	0.199926	0.0349201	1.03281e-08
Body mass index (BMI)	Major Depressive Disorder	173005	rs245775	0.201724	0.0350452	8.60787e-09
Body mass index (BMI)	Major Depressive Disorder	173005	rs2470392	0.201123	0.034995	9.07425e-09
Body mass index (BMI)	Major Depressive Disorder	173005	rs2474898	0.203858	0.0349373	5.38059e-09
Body mass index (BMI)	Major Depressive Disorder	173005	rs2482704	0.201312	0.0350052	8.87646e-09
Body mass index (BMI)	Major Depressive Disorder	173005	rs2616192	0.199611	0.0348592	1.02709e-08
Body mass index (BMI)	Major Depressive Disorder	173005	rs2678204	0.198739	0.0350507	1.42758e-08
Body mass index (BMI)	Major Depressive Disorder	173005	rs2711111	0.204334	0.0348875	4.7152e-09
Body mass index (BMI)	Major Depressive Disorder	173005	rs2725371	0.201473	0.0350298	8.8464e-09
Body mass index (BMI)	Major Depressive Disorder	173005	rs273505	0.202376	0.0350424	7.68754e-09
Body mass index (BMI)	Major Depressive Disorder	173005	rs28447555	0.204173	0.0349071	4.9442e-09
Body mass index (BMI)	Major Depressive Disorder	173005	rs28489620	0.201688	0.0350109	8.37576e-09
Body mass index (BMI)	Major Depressive Disorder	173005	rs2861685	0.203097	0.0350221	6.66658e-09
Body mass index (BMI)	Major Depressive Disorder	173005	rs2962082	0.199905	0.0349021	1.0186e-08
Body mass index (BMI)	Major Depressive Disorder	173005	rs2975693	0.203122	0.0349966	6.47339e-09
Body mass index (BMI)	Major Depressive Disorder	173005	rs34045288	0.204982	0.0350337	4.88633e-09
Body mass index (BMI)	Major Depressive Disorder	173005	rs34095326	0.201015	0.0349936	9.22861e-09
Body mass index (BMI)	Major Depressive Disorder	173005	rs34236292	0.202029	0.0350149	7.93747e-09
Body mass index (BMI)	Major Depressive Disorder	173005	rs34373881	0.202215	0.0350261	7.7751e-09
Body mass index (BMI)	Major Depressive Disorder	173005	rs34774377	0.202506	0.0350034	7.23708e-09
Body mass index (BMI)	Major Depressive Disorder	173005	rs34811474	0.202447	0.035106	8.08122e-09
Body mass index (BMI)	Major Depressive Disorder	173005	rs34966008	0.204238	0.0349994	5.36409e-09
Body mass index (BMI)	Major Depressive Disorder	173005	rs35193668	0.201872	0.0350322	8.2898e-09
Body mass index (BMI)	Major Depressive Disorder	173005	rs35483388	0.203313	0.0349749	6.13221e-09
Body mass index (BMI)	Major Depressive Disorder	173005	rs35626515	0.20622	0.034988	3.76894e-09
Body mass index (BMI)	Major Depressive Disorder	173005	rs35722922	0.202957	0.0350149	6.77898e-09
Body mass index (BMI)	Major Depressive Disorder	173005	rs357501	0.20107	0.0350055	9.24917e-09
Body mass index (BMI)	Major Depressive Disorder	173005	rs35851183	0.203121	0.0350096	6.55746e-09
Body mass index (BMI)	Major Depressive Disorder	173005	rs35882248	0.204103	0.0349815	5.39203e-09
Body mass index (BMI)	Major Depressive Disorder	173005	rs36007635	0.2008	0.0349812	9.45451e-09
Body mass index (BMI)	Major Depressive Disorder	173005	rs362307	0.200155	0.0349709	1.04361e-08
Body mass index (BMI)	Major Depressive Disorder	173005	rs3759584	0.206236	0.0346942	2.77487e-09
Body mass index (BMI)	Major Depressive Disorder	173005	rs3802858	0.203006	0.0350168	6.73551e-09
Body mass index (BMI)	Major Depressive Disorder	173005	rs3803286	0.20178	0.0350594	8.64443e-09
Body mass index (BMI)	Major Depressive Disorder	173005	rs3810291	0.204903	0.0350755	5.16529e-09
Body mass index (BMI)	Major Depressive Disorder	173005	rs3843540	0.200151	0.0349551	1.02854e-08
Body mass index (BMI)	Major Depressive Disorder	173005	rs3861879	0.202096	0.0350173	7.86519e-09
Body mass index (BMI)	Major Depressive Disorder	173005	rs3897102	0.203192	0.0349855	6.32619e-09
Body mass index (BMI)	Major Depressive Disorder	173005	rs390192	0.201814	0.0350265	8.32477e-09
Body mass index (BMI)	Major Depressive Disorder	173005	rs4246657	0.20201	0.0350334	8.10784e-09
Body mass index (BMI)	Major Depressive Disorder	173005	rs4261944	0.202799	0.0350112	6.93921e-09
Body mass index (BMI)	Major Depressive Disorder	173005	rs4402589	0.209569	0.0348143	1.74821e-09
Body mass index (BMI)	Major Depressive Disorder	173005	rs4467770	0.204632	0.0348534	4.32584e-09
Body mass index (BMI)	Major Depressive Disorder	173005	rs4474229	0.201246	0.0350171	9.08004e-09
Body mass index (BMI)	Major Depressive Disorder	173005	rs4482463	0.205182	0.0349084	4.15954e-09
Body mass index (BMI)	Major Depressive Disorder	173005	rs4502882	0.199366	0.0348504	1.06141e-08
Body mass index (BMI)	Major Depressive Disorder	173005	rs4595495	0.200953	0.0349882	9.27689e-09
Body mass index (BMI)	Major Depressive Disorder	173005	rs4648450	0.204971	0.034834	3.99899e-09
Body mass index (BMI)	Major Depressive Disorder	173005	rs4671328	0.206149	0.0348877	3.44327e-09
Body mass index (BMI)	Major Depressive Disorder	173005	rs4687770	0.203419	0.0349624	5.94745e-09
Body mass index (BMI)	Major Depressive Disorder	173005	rs4718964	0.200456	0.0349639	9.85331e-09
Body mass index (BMI)	Major Depressive Disorder	173005	rs4757144	0.203594	0.0349882	5.922e-09
Body mass index (BMI)	Major Depressive Disorder	173005	rs4777541	0.201285	0.0350249	9.08908e-09
Body mass index (BMI)	Major Depressive Disorder	173005	rs4790841	0.203693	0.0350364	6.10863e-09
Body mass index (BMI)	Major Depressive Disorder	173005	rs4911382	0.199862	0.0349351	1.05921e-08
Body mass index (BMI)	Major Depressive Disorder	173005	rs491711	0.202496	0.035017	7.34734e-09
Body mass index (BMI)	Major Depressive Disorder	173005	rs4921301	0.201449	0.0350158	8.76244e-09
Body mass index (BMI)	Major Depressive Disorder	173005	rs4929923	0.200153	0.0349787	1.0518e-08
Body mass index (BMI)	Major Depressive Disorder	173005	rs525101	0.199466	0.0349012	1.09597e-08
Body mass index (BMI)	Major Depressive Disorder	173005	rs539515	0.201469	0.035282	1.128e-08
Body mass index (BMI)	Major Depressive Disorder	173005	rs55689274	0.203323	0.0349712	6.09989e-09
Body mass index (BMI)	Major Depressive Disorder	173005	rs55726687	0.202753	0.0350488	7.25639e-09
Body mass index (BMI)	Major Depressive Disorder	173005	rs55938344	0.199422	0.0348655	1.0668e-08
Body mass index (BMI)	Major Depressive Disorder	173005	rs56212061	0.201957	0.0350243	8.10751e-09
Body mass index (BMI)	Major Depressive Disorder	173005	rs56803094	0.198823	0.0348397	1.15129e-08
Body mass index (BMI)	Major Depressive Disorder	173005	rs57636386	0.207111	0.0348111	2.68859e-09
Body mass index (BMI)	Major Depressive Disorder	173005	rs58862095	0.200119	0.0350488	1.13152e-08
Body mass index (BMI)	Major Depressive Disorder	173005	rs588660	0.20449	0.0349589	4.93233e-09
Body mass index (BMI)	Major Depressive Disorder	173005	rs59104534	0.203485	0.0349632	5.88606e-09
Body mass index (BMI)	Major Depressive Disorder	173005	rs5995843	0.205554	0.0348293	3.59624e-09
Body mass index (BMI)	Major Depressive Disorder	173005	rs6050446	0.200967	0.0349951	9.31711e-09
Body mass index (BMI)	Major Depressive Disorder	173005	rs60654199	0.204419	0.0348745	4.58514e-09
Body mass index (BMI)	Major Depressive Disorder	173005	rs60764613	0.199965	0.0349623	1.06862e-08
Body mass index (BMI)	Major Depressive Disorder	173005	rs61813324	0.202355	0.0350419	7.71129e-09
Body mass index (BMI)	Major Depressive Disorder	173005	rs61826867	0.20236	0.0350293	7.60993e-09
Body mass index (BMI)	Major Depressive Disorder	173005	rs61871615	0.202318	0.0349974	7.42742e-09
Body mass index (BMI)	Major Depressive Disorder	173005	rs61903695	0.203119	0.034993	6.45287e-09
Body mass index (BMI)	Major Depressive Disorder	173005	rs61969510	0.200607	0.0349711	9.67349e-09
Body mass index (BMI)	Major Depressive Disorder	173005	rs62106258	0.20594	0.0351922	4.86072e-09
Body mass index (BMI)	Major Depressive Disorder	173005	rs62147189	0.202734	0.03502	7.07688e-09
Body mass index (BMI)	Major Depressive Disorder	173005	rs62246314	0.20558	0.0347076	3.15777e-09
Body mass index (BMI)	Major Depressive Disorder	173005	rs6265	0.211111	0.0348149	1.32934e-09
Body mass index (BMI)	Major Depressive Disorder	173005	rs6536575	0.199066	0.0348118	1.07563e-08
Body mass index (BMI)	Major Depressive Disorder	173005	rs6575340	0.199107	0.0349928	1.27076e-08
Body mass index (BMI)	Major Depressive Disorder	173005	rs6601527	0.202359	0.0350708	7.92666e-09
Body mass index (BMI)	Major Depressive Disorder	173005	rs66679256	0.203658	0.0349842	5.83535e-09
Body mass index (BMI)	Major Depressive Disorder	173005	rs6687953	0.201498	0.035025	8.76835e-09
Body mass index (BMI)	Major Depressive Disorder	173005	rs66922415	0.213787	0.0350724	1.09035e-09
Body mass index (BMI)	Major Depressive Disorder	173005	rs6705567	0.200861	0.0349782	9.33115e-09
Body mass index (BMI)	Major Depressive Disorder	173005	rs6722241	0.200289	0.0349965	1.04589e-08
Body mass index (BMI)	Major Depressive Disorder	173005	rs6739755	0.201562	0.0350631	9.00073e-09
Body mass index (BMI)	Major Depressive Disorder	173005	rs67609008	0.199664	0.0348364	9.95632e-09
Body mass index (BMI)	Major Depressive Disorder	173005	rs67844506	0.200748	0.0350395	1.00916e-08
Body mass index (BMI)	Major Depressive Disorder	173005	rs6789488	0.200889	0.0350198	9.66827e-09
Body mass index (BMI)	Major Depressive Disorder	173005	rs6809307	0.203155	0.0349854	6.36633e-09
Body mass index (BMI)	Major Depressive Disorder	173005	rs6831020	0.200028	0.0349242	1.01918e-08
Body mass index (BMI)	Major Depressive Disorder	173005	rs6861649	0.201239	0.0350052	8.98528e-09
Body mass index (BMI)	Major Depressive Disorder	173005	rs6950388	0.200152	0.034878	9.54384e-09
Body mass index (BMI)	Major Depressive Disorder	173005	rs7030732	0.202147	0.0350231	7.84169e-09
Body mass index (BMI)	Major Depressive Disorder	173005	rs704061	0.198752	0.0348311	1.15555e-08
Body mass index (BMI)	Major Depressive Disorder	173005	rs7094644	0.202866	0.0350031	6.8059e-09
Body mass index (BMI)	Major Depressive Disorder	173005	rs7116641	0.205624	0.0349671	4.08991e-09
Body mass index (BMI)	Major Depressive Disorder	173005	rs7124681	0.206906	0.0349624	3.25963e-09
Body mass index (BMI)	Major Depressive Disorder	173005	rs7132908	0.200573	0.0351263	1.12948e-08
Body mass index (BMI)	Major Depressive Disorder	173005	rs7138383	0.202257	0.0350512	7.91223e-09
Body mass index (BMI)	Major Depressive Disorder	173005	rs7141420	0.20344	0.0350468	6.44362e-09
Body mass index (BMI)	Major Depressive Disorder	173005	rs71495049	0.202172	0.035024	7.81511e-09
Body mass index (BMI)	Major Depressive Disorder	173005	rs7183417	0.200306	0.03496	1.00693e-08
Body mass index (BMI)	Major Depressive Disorder	173005	rs7195386	0.201019	0.0350127	9.39406e-09
Body mass index (BMI)	Major Depressive Disorder	173005	rs7201895	0.199767	0.0349272	1.06817e-08
Body mass index (BMI)	Major Depressive Disorder	173005	rs7218014	0.198821	0.0348634	1.17807e-08
Body mass index (BMI)	Major Depressive Disorder	173005	rs72697614	0.199048	0.0347787	1.045e-08
Body mass index (BMI)	Major Depressive Disorder	173005	rs72820274	0.200385	0.0349804	1.01332e-08
Body mass index (BMI)	Major Depressive Disorder	173005	rs72892910	0.198195	0.0350977	1.63313e-08
Body mass index (BMI)	Major Depressive Disorder	173005	rs72976986	0.201989	0.0350367	8.16195e-09
Body mass index (BMI)	Major Depressive Disorder	173005	rs73050254	0.20102	0.034989	9.17992e-09
Body mass index (BMI)	Major Depressive Disorder	173005	rs73144053	0.202364	0.0350188	7.52687e-09
Body mass index (BMI)	Major Depressive Disorder	173005	rs73169730	0.199154	0.0349111	1.16618e-08
Body mass index (BMI)	Major Depressive Disorder	173005	rs7321331	0.204544	0.0348945	4.57922e-09
Body mass index (BMI)	Major Depressive Disorder	173005	rs7331420	0.203439	0.0349636	5.93404e-09
Body mass index (BMI)	Major Depressive Disorder	173005	rs7498044	0.203091	0.0349947	6.49468e-09
Body mass index (BMI)	Major Depressive Disorder	173005	rs750090	0.20242	0.0350206	7.46878e-09
Body mass index (BMI)	Major Depressive Disorder	173005	rs75499503	0.204837	0.0348851	4.31172e-09
Body mass index (BMI)	Major Depressive Disorder	173005	rs7553158	0.201409	0.0350344	8.98335e-09
Body mass index (BMI)	Major Depressive Disorder	173005	rs75557510	0.200611	0.0350126	1.00625e-08
Body mass index (BMI)	Major Depressive Disorder	173005	rs756717	0.201985	0.0350207	8.04057e-09
Body mass index (BMI)	Major Depressive Disorder	173005	rs76040172	0.199015	0.0349034	1.18497e-08
Body mass index (BMI)	Major Depressive Disorder	173005	rs7701777	0.200792	0.0349972	9.61549e-09
Body mass index (BMI)	Major Depressive Disorder	173005	rs7719067	0.20433	0.0349342	4.94526e-09
Body mass index (BMI)	Major Depressive Disorder	173005	rs7723426	0.199572	0.0348701	1.04469e-08
Body mass index (BMI)	Major Depressive Disorder	173005	rs7755574	0.202924	0.035001	6.72383e-09
Body mass index (BMI)	Major Depressive Disorder	173005	rs7774	0.20171	0.0350223	8.43785e-09
Body mass index (BMI)	Major Depressive Disorder	173005	rs778094	0.204531	0.0348859	4.54956e-09
Body mass index (BMI)	Major Depressive Disorder	173005	rs7852189	0.200366	0.0349762	1.01235e-08
Body mass index (BMI)	Major Depressive Disorder	173005	rs78565420	0.203195	0.0349704	6.22924e-09
Body mass index (BMI)	Major Depressive Disorder	173005	rs79113395	0.202672	0.0349985	7.00195e-09
Body mass index (BMI)	Major Depressive Disorder	173005	rs7933085	0.201695	0.0350272	8.49982e-09
Body mass index (BMI)	Major Depressive Disorder	173005	rs7941828	0.201918	0.0350236	8.1565e-09
Body mass index (BMI)	Major Depressive Disorder	173005	rs7952102	0.20359	0.0349584	5.75256e-09
Body mass index (BMI)	Major Depressive Disorder	173005	rs7992832	0.199891	0.0349384	1.05743e-08
Body mass index (BMI)	Major Depressive Disorder	173005	rs799449	0.205357	0.0349181	4.07534e-09
Body mass index (BMI)	Major Depressive Disorder	173005	rs8015400	0.201514	0.0350535	8.99056e-09
Body mass index (BMI)	Major Depressive Disorder	173005	rs80330591	0.201875	0.0350258	8.23304e-09
Body mass index (BMI)	Major Depressive Disorder	173005	rs8078135	0.201695	0.0350456	8.65241e-09
Body mass index (BMI)	Major Depressive Disorder	173005	rs8134638	0.206384	0.034602	2.45379e-09
Body mass index (BMI)	Major Depressive Disorder	173005	rs815163	0.203478	0.0350156	6.20767e-09
Body mass index (BMI)	Major Depressive Disorder	173005	rs845084	0.202612	0.03504	7.36862e-09
Body mass index (BMI)	Major Depressive Disorder	173005	rs862320	0.197817	0.03492	1.47145e-08
Body mass index (BMI)	Major Depressive Disorder	173005	rs869400	0.199642	0.035049	1.22604e-08
Body mass index (BMI)	Major Depressive Disorder	173005	rs879620	0.206307	0.0349248	3.48009e-09
Body mass index (BMI)	Major Depressive Disorder	173005	rs9267671	0.200785	0.0349916	9.57496e-09
Body mass index (BMI)	Major Depressive Disorder	173005	rs9291822	0.203926	0.0349224	5.23876e-09
Body mass index (BMI)	Major Depressive Disorder	173005	rs9320823	0.203442	0.0350219	6.28548e-09
Body mass index (BMI)	Major Depressive Disorder	173005	rs9342196	0.203017	0.0349829	6.50158e-09
Body mass index (BMI)	Major Depressive Disorder	173005	rs935166	0.201598	0.035014	8.52991e-09
Body mass index (BMI)	Major Depressive Disorder	173005	rs9402104	0.201168	0.034996	9.01342e-09
Body mass index (BMI)	Major Depressive Disorder	173005	rs946185	0.198779	0.03478	1.09498e-08
Body mass index (BMI)	Major Depressive Disorder	173005	rs9515455	0.200406	0.0350026	1.03159e-08
Body mass index (BMI)	Major Depressive Disorder	173005	rs9527906	0.202165	0.0350171	7.77284e-09
Body mass index (BMI)	Major Depressive Disorder	173005	rs9641499	0.199749	0.0349566	1.10212e-08
Body mass index (BMI)	Major Depressive Disorder	173005	rs9688977	0.200016	0.0349721	1.06974e-08
Body mass index (BMI)	Major Depressive Disorder	173005	rs9843653	0.195192	0.0349588	2.35735e-08
Body mass index (BMI)	Major Depressive Disorder	173005	rs9847186	0.199575	0.0348787	1.05293e-08
Body mass index (BMI)	Major Depressive Disorder	173005	All	0.202022	0.0349127	7.18733e-09
