# Supplementary material for: Four modifiable factors that mediate the effect of educational time on major depressive disorder risk: A network Mendelian randomization study
Source: PLoS One. 2023 Jul 12;18(7):e0288034. doi: 10.1371/journal.pone.0288034 (PMC10337944; doi:10.1371/journal.pone.0288034)
Supplement: S19 Table — (XLSX) [file pone.0288034.s020.xlsx]

## Sheet: Table S19
Table S19 MR leave-one-out analysis of the causal effect of smoking on major depressive disorder
Exposure	Outcome	Samplesize	SNP	b	se	p
Smoking (ever vs never)	Major Depressive Disorder	173005	rs10193706	-1.08878	0.190421	1.07937e-08
Smoking (ever vs never)	Major Depressive Disorder	173005	rs10233018	-1.01179	0.178727	1.50409e-08
Smoking (ever vs never)	Major Depressive Disorder	173005	rs10274594	-1.06858	0.188266	1.37972e-08
Smoking (ever vs never)	Major Depressive Disorder	173005	rs1029986	-1.05571	0.18654	1.51882e-08
Smoking (ever vs never)	Major Depressive Disorder	173005	rs10774625	-1.10929	0.183968	1.6416e-09
Smoking (ever vs never)	Major Depressive Disorder	173005	rs10813628	-1.06978	0.188042	1.27752e-08
Smoking (ever vs never)	Major Depressive Disorder	173005	rs10897561	-1.06762	0.187719	1.29024e-08
Smoking (ever vs never)	Major Depressive Disorder	173005	rs10905461	-1.07944	0.187725	8.91842e-09
Smoking (ever vs never)	Major Depressive Disorder	173005	rs10914684	-1.0649	0.187994	1.47427e-08
Smoking (ever vs never)	Major Depressive Disorder	173005	rs10956808	-1.076	0.18837	1.11565e-08
Smoking (ever vs never)	Major Depressive Disorder	173005	rs11103667	-1.05285	0.186281	1.58652e-08
Smoking (ever vs never)	Major Depressive Disorder	173005	rs11127913	-1.13775	0.17902	2.07839e-10
Smoking (ever vs never)	Major Depressive Disorder	173005	rs11611651	-1.07357	0.187944	1.11544e-08
Smoking (ever vs never)	Major Depressive Disorder	173005	rs11631530	-1.12144	0.180132	4.79552e-10
Smoking (ever vs never)	Major Depressive Disorder	173005	rs11646575	-1.06793	0.188582	1.48772e-08
Smoking (ever vs never)	Major Depressive Disorder	173005	rs12042107	-1.04815	0.186255	1.82852e-08
Smoking (ever vs never)	Major Depressive Disorder	173005	rs12450028	-1.07785	0.187962	9.786e-09
Smoking (ever vs never)	Major Depressive Disorder	173005	rs12479064	-1.07107	0.187789	1.17307e-08
Smoking (ever vs never)	Major Depressive Disorder	173005	rs12487411	-1.06433	0.188124	1.53493e-08
Smoking (ever vs never)	Major Depressive Disorder	173005	rs12608052	-1.07327	0.187951	1.12721e-08
Smoking (ever vs never)	Major Depressive Disorder	173005	rs12910916	-1.01821	0.180247	1.61415e-08
Smoking (ever vs never)	Major Depressive Disorder	173005	rs1499982	-1.05504	0.187891	1.96368e-08
Smoking (ever vs never)	Major Depressive Disorder	173005	rs1561195	-1.07433	0.187067	9.3008e-09
Smoking (ever vs never)	Major Depressive Disorder	173005	rs16951001	-1.0765	0.187909	1.01127e-08
Smoking (ever vs never)	Major Depressive Disorder	173005	rs17003752	-1.06806	0.187893	1.31269e-08
Smoking (ever vs never)	Major Depressive Disorder	173005	rs17151637	-1.1117	0.183695	1.43148e-09
Smoking (ever vs never)	Major Depressive Disorder	173005	rs1899896	-1.07828	0.188213	1.0101e-08
Smoking (ever vs never)	Major Depressive Disorder	173005	rs2416770	-1.08359	0.187567	7.59958e-09
Smoking (ever vs never)	Major Depressive Disorder	173005	rs2675609	-1.06711	0.188416	1.48241e-08
Smoking (ever vs never)	Major Depressive Disorder	173005	rs2797116	-1.07186	0.187992	1.18681e-08
Smoking (ever vs never)	Major Depressive Disorder	173005	rs2867749	-1.07886	0.187827	9.25273e-09
Smoking (ever vs never)	Major Depressive Disorder	173005	rs299688	-1.08932	0.187053	5.75976e-09
Smoking (ever vs never)	Major Depressive Disorder	173005	rs326341	-1.08071	0.18784	8.74867e-09
Smoking (ever vs never)	Major Depressive Disorder	173005	rs35891966	-1.04386	0.185496	1.82947e-08
Smoking (ever vs never)	Major Depressive Disorder	173005	rs379525	-1.08184	0.187515	7.95876e-09
Smoking (ever vs never)	Major Depressive Disorder	173005	rs42417	-1.08724	0.187264	6.40131e-09
Smoking (ever vs never)	Major Depressive Disorder	173005	rs4566215	-1.06485	0.187365	1.32141e-08
Smoking (ever vs never)	Major Depressive Disorder	173005	rs4910656	-1.09509	0.186472	4.2878e-09
Smoking (ever vs never)	Major Depressive Disorder	173005	rs4957528	-1.06447	0.187761	1.43385e-08
Smoking (ever vs never)	Major Depressive Disorder	173005	rs523528	-1.07433	0.188582	1.22027e-08
Smoking (ever vs never)	Major Depressive Disorder	173005	rs528301	-1.11923	0.184789	1.38861e-09
Smoking (ever vs never)	Major Depressive Disorder	173005	rs55921136	-1.05589	0.187176	1.68937e-08
Smoking (ever vs never)	Major Depressive Disorder	173005	rs6141314	-1.05137	0.186502	1.72702e-08
Smoking (ever vs never)	Major Depressive Disorder	173005	rs6265	-1.14137	0.17859	1.64785e-10
Smoking (ever vs never)	Major Depressive Disorder	173005	rs6433897	-1.09533	0.186234	4.06587e-09
Smoking (ever vs never)	Major Depressive Disorder	173005	rs6676022	-1.04259	0.185693	1.9701e-08
Smoking (ever vs never)	Major Depressive Disorder	173005	rs6690680	-1.09428	0.186499	4.42463e-09
Smoking (ever vs never)	Major Depressive Disorder	173005	rs72505558	-1.08299	0.185735	5.51594e-09
Smoking (ever vs never)	Major Depressive Disorder	173005	rs72678864	-1.06877	0.188097	1.33093e-08
Smoking (ever vs never)	Major Depressive Disorder	173005	rs7333559	-1.09364	0.18645	4.4751e-09
Smoking (ever vs never)	Major Depressive Disorder	173005	rs748828	-1.06553	0.188343	1.53699e-08
Smoking (ever vs never)	Major Depressive Disorder	173005	rs7528604	-1.03258	0.182612	1.56312e-08
Smoking (ever vs never)	Major Depressive Disorder	173005	rs7567570	-1.05707	0.187213	1.63905e-08
Smoking (ever vs never)	Major Depressive Disorder	173005	rs763053	-1.09095	0.186816	5.23018e-09
Smoking (ever vs never)	Major Depressive Disorder	173005	rs76608582	-1.08057	0.187893	8.87271e-09
Smoking (ever vs never)	Major Depressive Disorder	173005	rs772921	-1.09928	0.186146	3.51674e-09
Smoking (ever vs never)	Major Depressive Disorder	173005	rs7870475	-1.0547	0.187183	1.75485e-08
Smoking (ever vs never)	Major Depressive Disorder	173005	rs7948789	-1.05891	0.194036	4.83491e-08
Smoking (ever vs never)	Major Depressive Disorder	173005	rs883403	-1.05942	0.186905	1.44287e-08
Smoking (ever vs never)	Major Depressive Disorder	173005	rs9375371	-1.08623	0.187531	6.94377e-09
Smoking (ever vs never)	Major Depressive Disorder	173005	rs9381917	-1.04812	0.185952	1.73551e-08
Smoking (ever vs never)	Major Depressive Disorder	173005	rs9487626	-1.07228	0.189829	1.6167e-08
Smoking (ever vs never)	Major Depressive Disorder	173005	All	-1.07415	0.185178	6.60707e-09
