# Supplementary material for: Four modifiable factors that mediate the effect of educational time on major depressive disorder risk: A network Mendelian randomization study
Source: PLoS One. 2023 Jul 12;18(7):e0288034. doi: 10.1371/journal.pone.0288034 (PMC10337944; doi:10.1371/journal.pone.0288034)
Supplement: S20 Table — (XLSX) [file pone.0288034.s021.xlsx]

## Sheet: Table S20
Table S20 MR leave-one-out analysis of the causal effect of income on major depressive disorder
Exposure	Outcome	Samplesize	SNP	b	se	p
Average total household income before tax	Major Depressive Disorder	173005	rs10429582	-0.414512	0.0927829	7.91225e-06
Average total household income before tax	Major Depressive Disorder	173005	rs10761035	-0.385758	0.0922306	2.88277e-05
Average total household income before tax	Major Depressive Disorder	173005	rs11191116	-0.38577	0.0923419	2.94571e-05
Average total household income before tax	Major Depressive Disorder	173005	rs11588857	-0.39475	0.0923946	1.93349e-05
Average total household income before tax	Major Depressive Disorder	173005	rs11678501	-0.406619	0.0898223	5.98482e-06
Average total household income before tax	Major Depressive Disorder	173005	rs11714337	-0.386669	0.0923303	2.81553e-05
Average total household income before tax	Major Depressive Disorder	173005	rs11877758	-0.353713	0.0876357	5.43297e-05
Average total household income before tax	Major Depressive Disorder	173005	rs11917431	-0.362362	0.0907621	6.53981e-05
Average total household income before tax	Major Depressive Disorder	173005	rs1229984	-0.39875	0.0915111	1.31621e-05
Average total household income before tax	Major Depressive Disorder	173005	rs12531825	-0.397061	0.092066	1.61212e-05
Average total household income before tax	Major Depressive Disorder	173005	rs12692596	-0.399521	0.0913102	1.21192e-05
Average total household income before tax	Major Depressive Disorder	173005	rs12883788	-0.386741	0.0927253	3.035e-05
Average total household income before tax	Major Depressive Disorder	173005	rs1421334	-0.38814	0.0924321	2.67868e-05
Average total household income before tax	Major Depressive Disorder	173005	rs2068428	-0.409766	0.0885066	3.66058e-06
Average total household income before tax	Major Depressive Disorder	173005	rs2332719	-0.392363	0.0923585	2.15433e-05
Average total household income before tax	Major Depressive Disorder	173005	rs2362523	-0.392682	0.092138	2.02702e-05
Average total household income before tax	Major Depressive Disorder	173005	rs2422859	-0.378314	0.0919224	3.86215e-05
Average total household income before tax	Major Depressive Disorder	173005	rs2515919	-0.381954	0.0921001	3.36621e-05
Average total household income before tax	Major Depressive Disorder	173005	rs2820314	-0.376234	0.0915113	3.93364e-05
Average total household income before tax	Major Depressive Disorder	173005	rs32940	-0.412136	0.0902847	4.99868e-06
Average total household income before tax	Major Depressive Disorder	173005	rs34473884	-0.383685	0.0921421	3.12647e-05
Average total household income before tax	Major Depressive Disorder	173005	rs387780	-0.380789	0.0917252	3.30428e-05
Average total household income before tax	Major Depressive Disorder	173005	rs488786	-0.401673	0.091044	1.02486e-05
Average total household income before tax	Major Depressive Disorder	173005	rs5754738	-0.400359	0.091089	1.10646e-05
Average total household income before tax	Major Depressive Disorder	173005	rs6035877	-0.404152	0.0902328	7.49973e-06
Average total household income before tax	Major Depressive Disorder	173005	rs62183028	-0.373058	0.0915174	4.57452e-05
Average total household income before tax	Major Depressive Disorder	173005	rs6429636	-0.362853	0.0892992	4.83758e-05
Average total household income before tax	Major Depressive Disorder	173005	rs6699397	-0.379908	0.0925061	4.01105e-05
Average total household income before tax	Major Depressive Disorder	173005	rs6868457	-0.40308	0.0924135	1.29056e-05
Average total household income before tax	Major Depressive Disorder	173005	rs71576284	-0.392606	0.090991	1.59762e-05
Average total household income before tax	Major Depressive Disorder	173005	rs73015322	-0.392985	0.092069	1.96902e-05
Average total household income before tax	Major Depressive Disorder	173005	rs75413320	-0.385949	0.0924244	2.96895e-05
Average total household income before tax	Major Depressive Disorder	173005	rs7700107	-0.369838	0.0901933	4.12248e-05
Average total household income before tax	Major Depressive Disorder	173005	rs77126132	-0.385533	0.0922907	2.9489e-05
Average total household income before tax	Major Depressive Disorder	173005	rs784256	-0.362184	0.0901272	5.85494e-05
Average total household income before tax	Major Depressive Disorder	173005	rs7896518	-0.377256	0.0913958	3.66383e-05
Average total household income before tax	Major Depressive Disorder	173005	rs9388490	-0.368371	0.0895764	3.91625e-05
Average total household income before tax	Major Depressive Disorder	173005	rs9556958	-0.393	0.0921501	2.001e-05
Average total household income before tax	Major Depressive Disorder	173005	rs968050	-0.4229	0.0896012	2.36076e-06
Average total household income before tax	Major Depressive Disorder	173005	rs9891103	-0.369927	0.0912842	5.06776e-05
Average total household income before tax	Major Depressive Disorder	173005	All	-0.387828	0.0901942	1.70861e-05
